# Supplementary material for: Correlation between Olink and SomaScan proteomics platforms in adults with a Fontan circulation
Source: Int J Cardiol Congenit Heart Dis. 2025 Apr 15;20:100584. doi: 10.1016/j.ijcchd.2025.100584 (PMC12053979; doi:10.1016/j.ijcchd.2025.100584)
Supplement: Multimedia component 2 [file mmc2.xlsx]

## Sheet: Supplemental Data 1
Supplemental Table 1: Full list of Spearman correlation coefficient (rho) between Olink and SomaScan measurements
Correlation between Olink and SomaScan Proteomics Platforms in Adults with a Fontan Circulation
Ismael Z. Assi, Michael J. Landzberg, Kristian C. Becker, David Renaud, Fernando Baraona Reyes, David M. Leone, Mark Benson, Miriam Michel, Robert E. Gerszten, Alexander R. Opotowsky
UniProt	Rho	p	OlinkID	Assay	Panel	AptName	EntrezGeneSymbol	Target
O95750	0.953722	0	OID00545	FGF-19	Olink Inflammation	seq.2762.30	FGF19	FGF-19
P41159	0.94118	0	OID00463	LEP	Olink Cardiovascular II	seq.8484.24	LEP	Leptin
P23280	0.939805	0	OID01452	CA6	Olink Development	seq.3352.80	CA6	Carbonic anhydrase 6
P01298	0.938364	0	OID00726	PPY	Olink Oncology II	seq.4588.1	PPY	PH
Q8N6Q3	0.932525	3.06981e-32	OID01442	CD177	Olink Development	seq.13116.25	CD177	CD177
P28325	0.921965	0	OID00491	CST5	Olink Inflammation	seq.3803.10	CST5	CYTD
P00797	0.909658	0	OID00423	REN	Olink Cardiovascular II	seq.3396.54	REN	Renin
P08833	0.906472	0	OID00604	IGFBP-1	Olink Cardiovascular III	seq.2771.35	IGFBP1	IGFBP-1
P06734	0.905332	0	OID01486	FCER2	Olink Development	seq.3291.30	FCER2	CD23
Q13231	0.901525	8.38136e-27	OID00605	CHIT1	Olink Cardiovascular III	seq.3600.2	CHIT1	Chitotriosidase-1
P14780	0.894366	0	OID00568	MMP-9	Olink Cardiovascular III	seq.2579.17	MMP9	MMP-9
Q01638	0.889504	0	OID00634	ST2	Olink Cardiovascular III	seq.4234.8	IL1RL1	IL-1 R4
P19957	0.888699	0	OID00609	PI3	Olink Cardiovascular III	seq.4982.54	PI3	Elafin
Q99988	0.887583	6.36175e-25	OID00595	GDF-15	Olink Cardiovascular III	seq.4374.45	GDF15	MIC-1
O94779	0.880919	0	OID00316	CNTN5	Olink Neurology	seq.3299.29	CNTN5	Contactin-5
Q29983	0.880439	4.71292e-24	OID00723	MIC-A/B	Olink Oncology II	seq.2730.58	MICA	MICA
Q86VB7	0.873206	0	OID00577	CD163	Olink Cardiovascular III	seq.5028.59	CD163	sCD163
P39900	0.864578	2.6327e-22	OID00456	MMP12	Olink Cardiovascular II	seq.4496.60	MMP12	MMP-12
Q9NR71	0.855734	0	OID00361	N-CDase	Olink Neurology	seq.3212.30	ASAH2	ASAH2
P03956	0.854091	0	OID00510	MMP-1	Olink Inflammation	seq.4924.32	MMP1	MMP-1
O15467	0.852247	0	OID00654	CCL16	Olink Cardiovascular III	seq.4913.78	CCL16	HCC-4
P05451	0.850402	0	OID01231	REG1A	Olink Cardiometabolic	seq.13095.51	REG1A	PSP
Q16663	0.846144	0	OID00629	CCL15	Olink Cardiovascular III	seq.3509.1	CCL15	MIP-5
P09237	0.838531	0	OID00441	MMP7	Olink Cardiovascular II	seq.2789.26	MMP7	MMP-7
Q9UKR0	0.834661	1.52558e-19	OID01395	KLK12	Olink Cell Regulation	seq.3199.54	KLK12	kallikrein 12
Q9HB29	0.834186	1.67031e-19	OID00400	IL1RL2	Olink Cardiovascular II	seq.2994.71	IL1RL2	IL-1Rrp2
P29460	0.831858	0	OID00523	IL-12B	Olink Inflammation	seq.10365.132	IL12B IL23A	IL-23
Q92583	0.830751	0	OID00439	CCL17	Olink Cardiovascular II	seq.3519.3	CCL17	TARC
P16581	0.828135	0	OID00596	SELE	Olink Cardiovascular III	seq.3470.1	SELE	sE-Selectin
P02778	0.827565	0	OID00535	CXCL10	Olink Inflammation	seq.4141.79	CXCL10	IP-10
Q9HD89	0.82609	0	OID00603	RETN	Olink Cardiovascular III	seq.3046.31	RETN	resistin
P55774	0.821563	0	OID01276	CCL18	Olink Cardiometabolic	seq.3044.3	CCL18	PARC
P20333	0.820691	0	OID00567	TNF-R2	Olink Cardiovascular III	seq.3152.57	TNFRSF1B	TNF sR-II
P08887	0.820557	0	OID00602	IL-6RA	Olink Cardiovascular III	seq.4139.71	IL6R	IL-6 sRa
P31994	0.818511	0	OID00442	IgG Fc receptor II-b	Olink Cardiovascular II	seq.3310.62	FCGR2B	FCG2B
O14625	0.815057	0	OID00486	CXCL11	Olink Inflammation	seq.3038.9	CXCL11	I-TAC
Q15828	0.81395	0	OID01437	CST6	Olink Development	seq.3303.23	CST6	Cystatin M
Q07654	0.811201	0	OID00573	TFF3	Olink Cardiovascular III	seq.4721.54	TFF3	TFF3
P78324	0.809323	0	OID00628	SHPS-1	Olink Cardiovascular III	seq.5430.66	SIRPA	SHPS1
P18065	0.803119	0	OID00650	IGFBP-2	Olink Cardiovascular III	seq.8469.41	IGFBP2	IGFBP-2
Q9UNE0	0.801186	4.86495e-17	OID00946	EDAR	Olink Immune Response	seq.2977.7	EDAR	EDAR
Q99983	0.798122	0	OID01482	OMD	Olink Development	seq.5358.3	OMD	OMD
Q6UX15	0.796982	0	OID00326	LAYN	Olink Neurology	seq.2635.61	LAYN	Layilin
Q8TDQ0	0.795406	0	OID01410	HAVCR2	Olink Development	seq.5134.52	HAVCR2	TIMD3
P07478	0.794903	0	OID01236	PRSS2	Olink Cardiometabolic	seq.5034.79	PRSS2	Trypsin 2
O60911	0.793789	1.50166e-16	OID00702	CTSV	Olink Oncology II	seq.3364.76	CTSV	Cathepsin V
Q96NZ8	0.79336	0	OID00330	WFIKKN1	Olink Neurology	seq.3191.50	WFIKKN1	WFKN1
Q01344	0.787961	0	OID00354	IL-5R-alpha	Olink Neurology	seq.4491.4	IL5RA	IL-5 Ra
P16860	0.785186	5.26563e-16	OID00455	BNP	Olink Cardiovascular II	seq.3723.1	NT-proBNP	BNP-32
Q9UBP4	0.78283	0	OID01407	DKK3	Olink Development	seq.3607.71	DKK3	DKK3
O14793	0.782066	8.18472e-16	OID00328	GDF-8	Olink Neurology	seq.14583.49	MSTN	Myostatin
Q9NNX6	0.780349	0	OID01491	CD209	Olink Development	seq.3029.52	CD209	DC-SIGN
Q92765	0.780114	0	OID00312	sFRP-3	Olink Neurology	seq.2841.13	FRZB	sFRP-3
P80162	0.779477	0	OID00534	CXCL6	Olink Inflammation	seq.3495.15	CXCL6	GCP-2
Q9UBX1	0.778806	0	OID01400	CTSF	Olink Development	seq.9212.22	CTSF	CATF
P19438	0.778226	1.39449e-15	OID00649	TNF-R1	Olink Cardiovascular III	seq.2654.19	TNFRSF1A	TNF sR-I
Q9NQ30	0.773307	0	OID00729	ESM-1	Olink Oncology II	seq.3805.16	ESM1	Endocan
Q9UBR2	0.767606	0	OID00643	CTSZ	Olink Cardiovascular III	seq.4971.1	CTSZ	CATZ
P11226	0.766398	0	OID01243	MBL2	Olink Cardiometabolic	seq.3000.66	MBL2	MBL
Q9Y240	0.763816	0	OID01416	CLEC11A	Olink Development	seq.2966.65	CLEC11A	SCGF-beta
P58499	0.760654	1.4047e-14	OID01001	FAM3B	Olink Immune Response	seq.9177.6	FAM3B	FAM3B
P00750	0.758384	0	OID00635	t-PA	Olink Cardiovascular III	seq.2212.69	PLAT	tPA
P09238	0.753689	0	OID00527	MMP-10	Olink Inflammation	seq.8479.4	MMP10	MMP-10
Q02246	0.750503	0	OID01108	CNTN2	Olink Organ Damage	seq.3296.92	CNTN2	CNTN2
P13686	0.748759	0	OID00606	TR-AP	Olink Cardiovascular III	seq.3232.28	ACP5	TrATPase
Q96F46	0.748698	6.05844e-14	OID00566	IL-17RA	Olink Cardiovascular III	seq.2992.59	IL17RA	IL-17 sR
Q11128	0.748514	6.19263e-14	OID01492	FUT3/FUT5	Olink Development	seq.4549.78	FUT5	FUT5
Q9P126	0.740241	0	OID00318	CLEC1B	Olink Neurology	seq.4332.6	CLEC1B	CLC1B
O95633	0.730148	0	OID01471	FSTL3	Olink Development	seq.3438.10	FSTL3	FSTL3
Q6UWV6	0.727297	0	OID01181	ENPP7	Olink Metabolism	seq.4435.66	ENPP7	ENPP7
P07949	0.726258	0	OID00716	RET	Olink Oncology II	seq.3220.40	RET	RET
O43927	0.725956	0	OID00733	CXCL13	Olink Oncology II	seq.3487.32	CXCL13	BLC
Q96AP7	0.724279	0	OID01434	ESAM	Olink Development	seq.2981.9	ESAM	ESAM
Q9GZV9	0.723916	9.80799e-13	OID00415	FGF-23	Olink Cardiovascular II	seq.3807.1	FGF23	FGF23
P42574	0.72296	1.08541e-12	OID00630	CASP-3	Olink Cardiovascular III	seq.3593.72	CASP3	Caspase-3
O60880	0.721801	1.2267e-12	OID01002	SH2D1A	Olink Immune Response	seq.4567.82	SH2D1A	SH21A
O94907	0.721328	0	OID00445	Dkk-1	Olink Cardiovascular II	seq.3535.84	DKK1	DKK1
P07451	0.715853	2.27647e-12	OID01235	CA3	Olink Cardiometabolic	seq.3799.11	CA3	Carbonic anhydrase III
P04085	0.714017	0	OID00648	PDGF subunit A	Olink Cardiovascular III	seq.4499.21	PDGFA	PDGF-AA
O95998	0.712374	0	OID00640	IL-18BP	Olink Cardiovascular III	seq.3073.51	IL18BP	IL-18 BPa
P00749	0.711335	0	OID00631	uPA	Olink Cardiovascular III	seq.4158.54	PLAU	uPA
Q9H2A7	0.710698	0	OID00601	CXCL16	Olink Cardiovascular III	seq.2436.49	CXCL16	"CXCL16, soluble"
P55773	0.710463	0	OID00530	CCL23	Olink Inflammation	seq.2913.1	CCL23	MPIF-1
Q9NPY3	0.709356	0	OID00639	CD93	Olink Cardiovascular III	seq.14136.234	CD93	C1QR1
Q8TEU8	0.709256	0	OID01440	WFIKKN2	Olink Development	seq.3235.50	WFIKKN2	WFKN2
P29350	0.708795	4.64737e-12	OID01446	PTPN6	Olink Development	seq.4318.12	PTPN6	PTP-1C
P25685	0.70398	7.47258e-12	OID01342	DNAJB1	Olink Cell Regulation	seq.3852.19	DNAJB1	HSP 40
P14174	0.703454	0	OID01453	MIF	Olink Development	seq.5356.2	MIF	MIF
P09619	0.702783	0	OID01417	PDGFRB	Olink Development	seq.3459.49	PDGFRB	PDGF Rb
O00548	0.702046	0	OID00710	DLL1	Olink Oncology II	seq.5349.69	DLL1	DLL1
P14778	0.699027	0	OID00613	IL-1RT1	Olink Cardiovascular III	seq.2991.9	IL1R1	IL-1 sRI
P50579	0.698927	0	OID00692	MetAP 2	Olink Oncology II	seq.3170.6	METAP2	AMPM2
P05121	0.697351	0	OID00591	PAI	Olink Cardiovascular III	seq.2925.9	SERPINE1	PAI-1
Q9UBX7	0.695797	1.63943e-11	OID00673	hK11	Olink Oncology II	seq.2831.29	KLK11	Kallikrein 11
P09326	0.694299	0	OID00667	CD48	Olink Oncology II	seq.3292.75	CD48	CD48
P35475	0.692863	2.15929e-11	OID00393	IDUA	Olink Cardiovascular II	seq.3169.70	IDUA	IDUA
Q16627	0.689604	0	OID01292	CCL14	Olink Cardiometabolic	seq.2900.53	CCL14	HCC-1
P43489	0.68729	0	OID00722	TNFRSF4	Olink Oncology II	seq.3730.81	TNFRSF4	TNR4
Q13478	0.686351	0	OID00517	IL-18R1	Olink Inflammation	seq.3446.7	IL18R1	IL-18 Ra
P21246	0.685167	4.37968e-11	OID01099	PTN	Olink Organ Damage	seq.3045.72	PTN	PTN
O00585	0.681019	0	OID01427	CCL21	Olink Development	seq.2516.57	CCL21	6Ckine
P19320	0.678001	0	OID01257	VCAM1	Olink Cardiometabolic	seq.2967.8	VCAM1	VCAM-1
Q96B86	0.677599	0	OID00305	RGMA	Olink Neurology	seq.5483.1	RGMA	RGMA
Q03403	0.673877	0	OID01130	TFF2	Olink Metabolism	seq.9191.8	TFF2	Trefoil factor 2
Q969Z4	0.673239	0	OID01489	RELT	Olink Development	seq.5115.31	RELT	RELT
P50895	0.672943	1.2896e-10	OID01429	BCAM	Olink Development	seq.2816.50	BCAM	BCAM
Q16270	0.672602	0	OID00638	IGFBP-7	Olink Cardiovascular III	seq.3320.49	IGFBP7	IGFBP-7
P00915	0.669484	0	OID01223	CA1	Olink Cardiometabolic	seq.4969.2	CA1	Carbonic anhydrase I
Q4KMG0	0.669416	0	OID01441	CDON	Olink Development	seq.4541.49	CDON	CDON
Q76M96	0.668913	0	OID01144	CCDC80	Olink Metabolism	seq.3234.23	CCDC80	URB
P52823	0.666533	0	OID00999	STC1	Olink Immune Response	seq.4930.21	STC1	Stanniocalcin-1
P51671	0.659792	0	OID00970	CCL11	Olink Immune Response	seq.5301.7	CCL11	Eotaxin
Q01973	0.659054	0	OID01209	ROR1	Olink Metabolism	seq.8474.6	ROR1	ROR1
P05067	0.656942	0	OID01409	APP	Olink Development	seq.3171.57	APP	amyloid precursor protein
P35590	0.656573	0	OID01270	TIE1	Olink Cardiometabolic	seq.2844.53	TIE1	sTie-1
Q9UKR3	0.655768	0	OID00658	KLK13	Olink Oncology II	seq.3200.49	KLK13	kallikrein 13
Q9NRJ3	0.655097	0	OID00539	CCL28	Olink Inflammation	seq.2890.59	CCL28	CCL28
P09486	0.654695	0	OID00685	SPARC	Olink Oncology II	seq.3043.49	SPARC	ON
P31948	0.654623	5.93429e-10	OID01465	STIP1	Olink Development	seq.5489.18	STIP1	Stress-induced-phosphoprotein 1
P13501	0.653991	0	OID01246	CCL5	Olink Cardiometabolic	seq.5480.49	CCL5	RANTES
Q8IWV2	0.651677	0	OID01476	CNTN4	Olink Development	seq.3298.52	CNTN4	Contactin-4
Q9BYZ8	0.651408	0	OID01184	REG4	Olink Metabolism	seq.11102.22	REG4	REG4
P30086	0.651375	0	OID01483	PEBP1	Olink Development	seq.4276.10	PEBP1	prostatic binding protein
Q07325	0.64915	9.17731e-10	OID00490	CXCL9	Olink Inflammation	seq.9188.119	CXCL9	MIG
P18627	0.648122	2.23914e-10	OID01023	LAG3	Olink Immune Response	seq.5099.14	LAG3	LAG-3
P05231	0.647457	1.04842e-09	OID00390	IL6	Olink Cardiovascular II	seq.4673.13	IL6	IL-6
P80511	0.646283	1.1492e-09	OID00541	EN-RAGE	Olink Inflammation	seq.5852.6	S100A12	S100A12
O95185	0.646244	6.40772e-10	OID00292	UNC5C	Olink Neurology	seq.5139.32	UNC5C	UNC5H3
P01275	0.644488	1.32134e-09	OID01329	GCG	Olink Cell Regulation	seq.4891.50	GCG	Glucagon
P29317	0.642723	1.58587e-09	OID00695	EPHA2	Olink Oncology II	seq.4834.61	EPHA2	Epithelial cell kinase
P10451	0.641449	1.9877e-09	OID00621	OPN	Olink Cardiovascular III	seq.13113.7	SPP1	Osteopontin
Q9BZR6	0.639794	1.89543e-09	OID01193	RTN4R	Olink Metabolism	seq.5105.2	RTN4R	Nogo Receptor
P33151	0.639738	2.58357e-09	OID00587	CDH5	Olink Cardiovascular III	seq.2819.23	CDH5	Cadherin-5
Q16674	0.639001	2.86212e-09	OID00701	MIA	Olink Oncology II	seq.2687.2	MIA	MIA
P21741	0.6389	2.90116e-09	OID00711	MK	Olink Oncology II	seq.2911.27	MDK	Midkine
P35968	0.638799	2.94045e-09	OID00677	VEGFR-2	Olink Oncology II	seq.3651.50	KDR	VEGF sR2
O43155	0.638598	3.01982e-09	OID00347	FLRT2	Olink Neurology	seq.13122.19	FLRT2	FLRT2
P07947	0.633221	3.10935e-09	OID01070	YES1	Olink Organ Damage	seq.2878.66	YES1	YES
Q99969	0.632484	3.28459e-09	OID00645	RARRES2	Olink Cardiovascular III	seq.3079.62	RARRES2	TIG2
P05164	0.631321	6.70156e-09	OID00600	MPO	Olink Cardiovascular III	seq.2580.83	MPO	Myeloperoxidase
O95407	0.630449	7.26694e-09	OID00663	TNFRSF6B	Olink Oncology II	seq.5070.76	TNFRSF6B	DcR3
Q96KN2	0.628454	4.42021e-09	OID01299	CNDP1	Olink Cardiometabolic	seq.5456.59	CNDP1	CNDP1
O75509	0.627733	9.23699e-09	OID00365	TNFRSF21	Olink Neurology	seq.5404.53	TNFRSF21	DR6
Q6NW40	0.627029	9.80367e-09	OID00314	RGMB	Olink Neurology	seq.3331.8	RGMB	RGMB
P25445	0.626157	1.05398e-08	OID00615	FAS	Olink Cardiovascular III	seq.5392.73	FAS	"Fas, soluble"
P13591	0.626078	5.25525e-09	OID01247	NCAM1	Olink Cardiometabolic	seq.4498.62	NCAM1	NCAM-120
Q8N1Q1	0.626023	1.06566e-08	OID01146	CA13	Olink Metabolism	seq.3420.21	CA13	Carbonic anhydrase XIII
Q08708	0.625855	1.08039e-08	OID00295	CLM-6	Olink Neurology	seq.5066.134	CD300C	CLM6
P10721	0.625252	1.13468e-08	OID01241	KIT	Olink Cardiometabolic	seq.2475.1	KIT	SCF sR
P78380	0.624816	1.17514e-08	OID00405	LOX-1	Olink Cardiovascular II	seq.3636.37	OLR1	OLR1
Q9HCK4	0.621429	1.5284e-08	OID00303	ROBO2	Olink Neurology	seq.5116.62	ROBO2	ROBO2
Q99538	0.619874	8.20188e-09	OID01460	LGMN	Olink Development	seq.3622.33	LGMN	LGMN
Q12884	0.618857	8.81515e-09	OID01282	FAP	Olink Cardiometabolic	seq.5029.3	FAP	SEPR
P57087	0.611905	3.00107e-08	OID00359	JAM-B	Olink Neurology	seq.2997.8	JAM2	JAM-B
Q07011	0.611518	1.47142e-08	OID00553	TNFRSF9	Olink Inflammation	seq.2598.9	TNFRSF9	4-1BB
Q15389	0.610183	1.61288e-08	OID00380	ANG-1	Olink Cardiovascular II	seq.2811.27	ANGPT1	Angiopoietin-1
Q9UK05	0.609591	3.50012e-08	OID00450	GDF-2	Olink Cardiovascular II	seq.4880.21	GDF2	GDF2
Q10588	0.607316	1.96158e-08	OID01436	BST1	Olink Development	seq.4535.50	BST1	BST1
P24158	0.60674	4.21347e-08	OID00618	PRTN3	Olink Cardiovascular III	seq.3514.49	PRTN3	Proteinase-3
Q16620	0.604465	2.37838e-08	OID00338	NTRK2	Olink Neurology	seq.4866.59	NTRK2	TrkB
Q9NRM6	0.603996	2.45462e-08	OID01385	IL17RB	Olink Cell Regulation	seq.5084.154	IL17RB	IL-17B R
O43915	0.602951	5.36028e-08	OID00468	VEGFD	Olink Cardiovascular II	seq.13098.93	FIGF	VEGF-D
Q9NQ25	0.600575	3.0843e-08	OID00383	SLAMF7	Olink Cardiovascular II	seq.5487.7	SLAMF7	SLAF7
P14210	0.598491	7.06504e-08	OID00522	HGF	Olink Inflammation	seq.2681.23	HGF	HGF
P24592	0.596647	7.90417e-08	OID01264	IGFBP6	Olink Cardiometabolic	seq.2686.67	IGFBP6	IGFBP-6
O95274	0.59507	8.69267e-08	OID00678	LYPD3	Olink Oncology II	seq.13107.9	LYPD3	LYPD3
P10145	0.594869	8.79837e-08	OID00471	IL8	Olink Inflammation	seq.3447.64	CXCL8	IL-8
P78333	0.593796	9.38243e-08	OID00350	GCP5	Olink Neurology	seq.4991.12	GPC5	GPC5
P01127	0.593628	9.47685e-08	OID00401	PDGF subunit B	Olink Cardiovascular II	seq.4149.8	PDGFB	PDGF-BB
P78423	0.592723	1.00021e-07	OID00552	CX3CL1	Olink Inflammation	seq.2827.23	CX3CL1	Fractalkine/CX3CL-1
Q8N423	0.586016	1.48206e-07	OID01296	LILRB2	Olink Cardiometabolic	seq.5091.28	LILRB2	ILT-4
P30533	0.584138	1.65153e-07	OID00311	Alpha-2-MRAP	Olink Neurology	seq.3640.14	LRPAP1	RAP
P35916	0.583539	9.25162e-08	OID00740	VEGFR-3	Olink Oncology II	seq.2358.19	FLT4	VEGF sR3
Q9UBU3	0.582544	9.84587e-08	OID01140	GHRL	Olink Metabolism	seq.8447.11	GHRL	ghrelin
P01215	0.579597	1.18241e-07	OID01450	CGA	Olink Development	seq.3032.11	CGA FSHB	FSH
P15692	0.57951	2.14994e-07	OID00472	VEGFA	Olink Inflammation	seq.2597.8	VEGFA	VEGF
Q02083	0.579108	2.19938e-07	OID00362	NAAA	Olink Neurology	seq.3173.49	NAAA	ASAHL
Q96GW7	0.578777	1.24377e-07	OID00325	BCAN	Olink Neurology	seq.3461.58	BCAN	PGCB
P12318	0.574178	2.89881e-07	OID01244	FCGR2A	Olink Cardiometabolic	seq.3309.2	FCGR2A	FCG2A
P27930	0.573474	3.01439e-07	OID00627	IL-1RT2	Olink Cardiovascular III	seq.14133.93	IL1R2	IL-1 sRII
P09038	0.571584	1.92773e-07	OID00954	FGF2	Olink Immune Response	seq.3025.50	FGF2	bFGF
O00182	0.570825	3.48934e-07	OID00406	Gal-9	Olink Cardiovascular II	seq.9197.4	LGALS9	LEG9
O15123	0.566231	4.48489e-07	OID01132	ANGPT2	Olink Metabolism	seq.2602.2	ANGPT2	Angiopoietin-2
P28799	0.56613	4.50944e-07	OID00579	GRN	Olink Cardiovascular III	seq.4992.49	GRN	GRN
P07585	0.565246	2.81196e-07	OID00444	DCN	Olink Cardiovascular II	seq.2666.53	DCN	Bone proteoglycan II
P42830	0.564396	2.95631e-07	OID00520	CXCL5	Olink Inflammation	seq.2979.8	CXCL5	ENA-78
O15197	0.563581	5.17545e-07	OID00313	EPHB6	Olink Neurology	seq.5078.82	EPHB6	EphB6
P07948	0.563213	5.27923e-07	OID00715	LYN	Olink Oncology II	seq.3381.24	LYN	LYNB
P13500	0.562777	5.40443e-07	OID00576	MCP-1	Olink Cardiovascular III	seq.2578.67	CCL2	MCP-1
Q9Y5W5	0.562777	5.40443e-07	OID00742	WIF-1	Olink Oncology II	seq.2848.2	WIF1	WIF-1
P29965	0.560429	6.12831e-07	OID00382	CD40-L	Olink Cardiovascular II	seq.3534.14	CD40LG	"CD40 ligand, soluble"
Q92823	0.559658	6.38556e-07	OID00377	Nr-CAM	Olink Neurology	seq.5109.24	NRCAM	Nr-CAM
P09341	0.55892	6.64117e-07	OID00404	CXCL1	Olink Cardiovascular II	seq.2985.35	CXCL1	Gro-a
P09104	0.558518	6.78464e-07	OID01138	ENO2	Olink Metabolism	seq.10339.48	ENO2	NSE
P55957	0.557239	4.48036e-07	OID01051	BID	Olink Organ Damage	seq.5798.3	BID	BID
Q6YHK3	0.556036	7.7364e-07	OID01447	CD109	Olink Development	seq.3290.50	CD109	CD109
Q9BQ51	0.555634	7.90218e-07	OID00458	PD-L2	Olink Cardiovascular II	seq.3004.67	PDCD1LG2	PD-L2
P01588	0.553882	5.42709e-07	OID01043	EPO	Olink Organ Damage	seq.5813.58	EPO	Epo
Q04759	0.552794	5.77244e-07	OID00989	PRKCQ	Olink Immune Response	seq.3817.18	PRKCQ	KPCT
P25774	0.551866	6.08331e-07	OID00360	CTSS	Olink Neurology	seq.3181.50	CTSS	Cathepsin S
Q9UBG0	0.550302	1.04421e-06	OID01392	MRC2	Olink Cell Regulation	seq.3041.55	MRC2	MRC2
P18510	0.549765	1.07366e-06	OID00389	IL-1ra	Olink Cardiovascular II	seq.5353.89	IL1RN	IL-1Ra
P01033	0.541683	1.62443e-06	OID01224	TIMP1	Olink Cardiometabolic	seq.2211.9	TIMP1	TIMP-1
O60259	0.540443	1.72965e-06	OID00676	hK8	Olink Oncology II	seq.2834.54	KLK8	kallikrein 8
Q14162	0.539705	1.79523e-06	OID01459	SCARF1	Olink Development	seq.5129.12	SCARF1	SREC-I
Q13093	0.537474	1.34491e-06	OID01283	PLA2G7	Olink Cardiometabolic	seq.5015.15	PLA2G7	PAFAH
Q14956	0.535635	1.48448e-06	OID00749	GPNMB	Olink Oncology II	seq.5080.131	GPNMB	GPNMB
P16234	0.534931	1.54145e-06	OID00355	PDGF-R-alpha	Olink Neurology	seq.10366.11	PDGFRA	PDGFRA
O75594	0.529879	2.92605e-06	OID00623	PGLYRP1	Olink Cardiovascular III	seq.3329.14	PGLYRP1	PGRP-S
P36222	0.528571	3.11954e-06	OID00633	CHI3L1	Olink Cardiovascular III	seq.11104.13	CHI3L1	YKL-40
Q15109	0.526626	3.42975e-06	OID00412	RAGE	Olink Cardiovascular II	seq.4125.52	AGER	sRAGE
P03950	0.525889	3.55485e-06	OID01226	ANG	Olink Cardiometabolic	seq.4874.3	ANG	Angiogenin
P35442	0.524514	3.79955e-06	OID00427	THBS2	Olink Cardiovascular II	seq.3339.33	THBS2	TSP2
Q16288	0.524011	3.89298e-06	OID00372	NTRK3	Olink Neurology	seq.2658.27	NTRK3	TrkC
O00533	0.522233	4.24073e-06	OID01216	CHL1	Olink Cardiometabolic	seq.3601.54	CHL1	CHL1
Q13740	0.51603	5.69792e-06	OID00572	ALCAM	Olink Cardiovascular III	seq.5451.1	ALCAM	ALCAM
P35443	0.514755	6.0505e-06	OID01268	THBS4	Olink Cardiometabolic	seq.3340.53	THBS4	TSP4
Q9UM47	0.513783	6.33328e-06	OID00584	Notch 3	Olink Cardiovascular III	seq.5108.72	NOTCH3	Notch-3
P20160	0.513334	4.69946e-06	OID00597	AZU1	Olink Cardiovascular III	seq.2751.16	AZU1	Azurocidin
P21860	0.512542	6.71212e-06	OID00683	ERBB3	Olink Oncology II	seq.2617.56	ERBB3	ERBB3
P78552	0.509457	7.74852e-06	OID01472	IL13RA1	Olink Development	seq.2633.52	IL13RA1	IL-13 Ra1
P17931	0.502616	1.06067e-05	OID00578	Gal-3	Olink Cardiovascular III	seq.3066.12	LGALS3	Galectin-3
Q96P31	0.497336	1.02308e-05	OID00984	FCRL3	Olink Immune Response	seq.4440.15	FCRL3	FCRL3
O00451	0.496311	1.40912e-05	OID01311	GFRA2	Olink Cell Regulation	seq.2515.14	GFRA2	GFRa-2
P17936	0.491113	1.77426e-05	OID01255	IGFBP3	Olink Cardiometabolic	seq.2571.12	IGFBP3	IGFBP-3
Q15582	0.490799	1.39039e-05	OID01291	TGFBI	Olink Cardiometabolic	seq.3283.21	TGFBI	BGH3
P09769	0.485748	2.24275e-05	OID01103	FGR	Olink Organ Damage	seq.3810.50	FGR	FGR
O00253	0.483266	2.49647e-05	OID00448	AGRP	Olink Cardiovascular II	seq.2813.11	AGRP	ART
O76036	0.483186	1.97191e-05	OID01007	NCR1	Olink Immune Response	seq.5104.57	NCR1	NKp46
Q15485	0.482533	2.03121e-05	OID01290	FCN2	Olink Cardiometabolic	seq.3313.21	FCN2	FCN2
P16109	0.482193	2.61428e-05	OID00574	SELP	Olink Cardiovascular III	seq.4154.57	SELP	P-Selectin
P30041	0.480852	2.76884e-05	OID01343	PRDX6	Olink Cell Regulation	seq.5018.68	PRDX6	Peroxiredoxin-6
Q99731	0.480558	2.2205e-05	OID00513	CCL19	Olink Inflammation	seq.4922.13	CCL19	MIP-3b
P14151	0.479229	2.35698e-05	OID01249	SELL	Olink Cardiometabolic	seq.4831.4	SELL	sL-Selectin
Q8N126	0.477901	3.13939e-05	OID00290	CADM3	Olink Neurology	seq.3630.27	CADM3	Nectin-like protein 1
Q03167	0.477545	2.54124e-05	OID01279	TGFBR3	Olink Cardiometabolic	seq.3009.3	TGFBR3	TGF-b R III
Q9UHX3	0.475871	2.73751e-05	OID01180	ADGRE2	Olink Metabolism	seq.4546.27	ADGRE2	EMR2
Q76LX8	0.475352	3.49613e-05	OID00385	ADAM-TS13	Olink Cardiovascular II	seq.3175.51	ADAMTS13	ATS13
P35070	0.473879	2.98945e-05	OID01081	BTC	Olink Organ Damage	seq.13088.397	BTC	BTC
O15444	0.473877	3.71957e-05	OID00551	CCL25	Olink Inflammation	seq.2705.5	CCL25	TECK
Q06830	0.47059	4.26594e-05	OID00952	PRDX1	Olink Immune Response	seq.3855.56	PRDX1	Peroxiredoxin-1
P08709	0.467975	4.75326e-05	OID01239	F7	Olink Cardiometabolic	seq.3184.25	F7	Coagulation Factor VII
Q08334	0.463615	5.6821e-05	OID00515	IL-10RB	Olink Inflammation	seq.2631.50	IL10RB	IL-10 Rb
Q99075	0.462564	4.87906e-05	OID00449	HB-EGF	Olink Cardiovascular II	seq.4134.4	HBEGF	HB-EGF
P07339	0.46224	6.00837e-05	OID00622	CTSD	Olink Cardiovascular III	seq.5508.62	CTSD	Cathepsin D
P12544	0.456606	7.53567e-05	OID00339	GZMA	Olink Neurology	seq.3440.7	GZMA	granzyme A
P52798	0.452448	8.88613e-05	OID00299	EFNA4	Olink Neurology	seq.2614.28	EFNA4	Ephrin-A4
Q12860	0.452012	9.04e-05	OID00586	CNTN1	Olink Cardiovascular III	seq.2974.61	CNTN1	contactin-1
Q9BWV1	0.450671	9.5291e-05	OID00386	BOC	Olink Cardiovascular II	seq.4328.2	BOC	BOC
P01374	0.447921	0.000106093	OID00561	TNFB	Olink Inflammation	seq.3505.6	LTA LTB	Lymphotoxin a1/b2
P20711	0.447865	8.99008e-05	OID01128	DDC	Olink Metabolism	seq.3538.26	DDC	dopa decarboxylase
O43278	0.44772	0.000106927	OID01470	SPINT1	Olink Development	seq.2828.82	SPINT1	HAI-1
P22749	0.447179	9.24386e-05	OID01262	GNLY	Olink Cardiometabolic	seq.3195.50	GNLY	Granulysin
Q9Y5Y7	0.439206	0.000127221	OID01307	LYVE1	Olink Cardiometabolic	seq.3206.4	LYVE1	LYVE1
P40121	0.436452	0.000164536	OID01050	CAPG	Olink Organ Damage	seq.4968.50	CAPG	CAPG
P04083	0.434346	0.000153965	OID00745	ANXA1	Olink Oncology II	seq.4960.72	ANXA1	annexin I
O43464	0.434215	0.000154753	OID01402	HTRA2	Olink Development	seq.3317.33	HTRA2	HTRA2
P40225	0.43381	0.000157213	OID00452	THPO	Olink Cardiovascular II	seq.5947.90	THPO	Tpo
P03951	0.430181	0.000207888	OID01227	F11	Olink Cardiometabolic	seq.2190.55	F11	Coagulation Factor XI
O43699	0.429562	0.000185266	OID01317	SIGLEC6	Olink Cell Regulation	seq.2741.22	SIGLEC6	Siglec-6
P11717	0.429544	0.000212837	OID01431	IGF2R	Olink Development	seq.3676.15	IGF2R	IGF-II receptor
P02144	0.424517	0.000224522	OID00616	MB	Olink Cardiovascular III	seq.3042.7	MB	Myoglobin
Q03405	0.41831	0.000319986	OID00620	U-PAR	Olink Cardiovascular III	seq.2652.15	PLAUR	suPAR
Q13219	0.417754	0.000289156	OID00421	PAPPA	Olink Cardiovascular II	seq.4148.49	PAPPA	PAPP-A
Q9Y286	0.417458	0.000292335	OID01160	SIGLEC7	Olink Metabolism	seq.2742.68	SIGLEC7	Siglec-7
Q9HBG7	0.417304	0.000331673	OID00669	LY9	Olink Oncology II	seq.3324.51	LY9	LY9
Q9Y275	0.415899	0.000309645	OID00617	TNFSF13B	Olink Cardiovascular III	seq.3059.50	TNFSF13B	BAFF
O60243	0.415124	0.000358351	OID01320	HS6ST1	Olink Cell Regulation	seq.5465.32	HS6ST1	H6ST1
P01034	0.414956	0.000360483	OID01225	CST3	Olink Cardiometabolic	seq.2609.59	CST3	Cystatin C
O14786	0.414011	0.000331859	OID01217	NRP1	Olink Cardiometabolic	seq.5542.22	NRP1	NRP1
P47992	0.413823	0.000334142	OID00433	XCL1	Olink Cardiovascular II	seq.4143.74	XCL1	Lymphotactin
Q9HCB6	0.411777	0.000360014	OID00599	SPON1	Olink Cardiovascular III	seq.4297.62	SPON1	Spondin-1
Q9BXR6	0.409859	0.00043111	OID01302	CFHR5	Olink Cardiometabolic	seq.3666.17	CFHR5	complement factor H-related 5
Q9BQB4	0.406338	0.000487075	OID01174	SOST	Olink Metabolism	seq.13101.60	SOST	SOST
P41271	0.405433	0.000502503	OID00298	NBL1	Olink Neurology	seq.2944.66	NBL1	DAN
Q9BXY4	0.40493	0.000511266	OID00737	RSPO3	Olink Oncology II	seq.13094.75	RSPO3	RSPO3
P41217	0.40446	0.000519571	OID00337	CD200	Olink Neurology	seq.5112.73	CD200	OX2G
P15289	0.404211	0.000472402	OID01479	ARSA	Olink Development	seq.3583.54	ARSA	Arylsulfatase A
Q02763	0.401543	0.000574007	OID00398	TIE2	Olink Cardiovascular II	seq.3773.15	TEK	sTie-2
P16870	0.401543	0.000574007	OID00657	CPE	Olink Oncology II	seq.5343.74	CPE	CBPE
O43557	0.401174	0.000581249	OID00506	TNFSF14	Olink Inflammation	seq.5355.69	TNFSF14	LIGHT
P20783	0.397653	0.000654701	OID00554	NT-3	Olink Inflammation	seq.4145.58	NTF3	Neurotrophin-3
O00339	0.39222	0.000784765	OID01401	MATN2	Olink Development	seq.3325.2	MATN2	MATN2
Q99616	0.391603	0.000732571	OID00504	MCP-4	Olink Inflammation	seq.4144.13	CCL13	MCP-4
P16112	0.383803	0.00103328	OID01405	ACAN	Olink Development	seq.3280.49	ACAN	Aggrecan
P15260	0.383725	0.000955305	OID00670	IFN-gamma-R1	Olink Oncology II	seq.5825.49	IFNGR1	IFN-g R1
Q8NBP7	0.379343	0.00119216	OID00619	PCSK9	Olink Cardiovascular III	seq.5231.79	PCSK9	PCSK9
P49767	0.379184	0.00111001	OID01060	VEGFC	Olink Organ Damage	seq.3132.1	VEGFC	VEGF-C
Q02487	0.376928	0.00128713	OID01411	DSC2	Olink Development	seq.13126.52	DSC2	DSC2
Q8NHL6	0.375453	0.00134849	OID01297	LILRB1	Olink Cardiometabolic	seq.5090.49	LILRB1	ILT-2
P06756	0.373977	0.00141249	OID00671	ITGAV	Olink Oncology II	seq.4917.62	ITGAV ITGB5	Integrin aVb5
P14543	0.373243	0.00134652	OID01250	NID1	Olink Cardiometabolic	seq.3213.65	NID1	Nidogen
P21810	0.369651	0.00161628	OID01339	BGN	Olink Cell Regulation	seq.3284.75	BGN	BGN
Q9NS68	0.366904	0.0016481	OID00718	TNFRSF19	Olink Oncology II	seq.5131.15	TNFRSF19	TAJ
P04275	0.3611	0.00209905	OID00651	vWF	Olink Cardiovascular III	seq.3050.7	VWF	vWF
P08253	0.357143	0.00236358	OID00614	MMP-2	Olink Cardiovascular III	seq.4160.49	MMP2	MMP-2
P07359	0.35664	0.00239927	OID01234	GP1BA	Olink Cardiometabolic	seq.4990.87	GP1BA	GP1BA
Q16552	0.353601	0.00248648	OID00485	IL-17A	Olink Inflammation	seq.9170.24	IL17A	IL-17
P10144	0.349397	0.00282141	OID00743	GZMB	Olink Oncology II	seq.4133.54	GZMB	Granzyme B
P39060	0.349095	0.002996	OID01271	COL18A1	Olink Cardiometabolic	seq.2201.17	COL18A1	Endostatin
P42702	0.345171	0.00335613	OID00511	LIF-R	Olink Inflammation	seq.5837.49	LIFR	LIF sR
P80075	0.342654	0.00344331	OID00549	MCP-2	Olink Inflammation	seq.2785.15	CCL8	MCP-2
Q9BZW8	0.337981	0.00394311	OID00477	CD244	Olink Inflammation	seq.5063.12	CD244	CD244
Q9BZZ2	0.33432	0.00437864	OID00315	SIGLEC1	Olink Neurology	seq.4464.10	SIGLEC1	Sialoadhesin
O15031	0.333582	0.00447147	OID01218	PLXNB2	Olink Cardiometabolic	seq.9216.100	PLXNB2	PLXB2
Q8TD46	0.323441	0.00614373	OID00376	CD200R1	Olink Neurology	seq.5103.30	CD200R1	MO2R1
Q14005	0.323295	0.0059587	OID00434	IL16	Olink Cardiovascular II	seq.2774.10	IL16	IL-16
Q16719	0.322736	0.00626111	OID00378	KYNU	Olink Neurology	seq.4559.64	KYNU	KYNU
P10646	0.319551	0.00681728	OID00590	TFPI	Olink Cardiovascular III	seq.3336.50	TFPI	TFPI
Q86SJ2	0.31945	0.00683554	OID01365	AMIGO2	Olink Cell Regulation	seq.14134.49	AMIGO2	AMGO2
P16871	0.319297	0.00664502	OID01253	IL7R	Olink Cardiometabolic	seq.5089.11	IL7R	IL-7 Ra
Q14515	0.314691	0.00752122	OID01287	SPARCL1	Olink Cardiometabolic	seq.4467.49	SPARCL1	SPARCL1
O75015	0.314252	0.00783925	OID01219	FCGR3B	Olink Cardiometabolic	seq.3311.27	FCGR3B	FCG3B
P08581	0.313447	0.00800574	OID01238	MET	Olink Cardiometabolic	seq.2837.3	MET	Met
Q9HAV5	0.312072	0.00829737	OID00370	EDA2R	Olink Neurology	seq.3083.71	EDA2R	XEDAR
P00533	0.301744	0.010803	OID00637	EGFR	Olink Cardiovascular III	seq.2677.1	EGFR	ERBB1
P26447	0.297552	0.0119948	OID00680	S100A4	Olink Oncology II	seq.14116.129	S100A4	S100A4
P01730	0.296886	0.0119313	OID00466	CD4	Olink Cardiovascular II	seq.3143.3	CD4	sCD4
Q9UGM5	0.296565	0.012028	OID01305	FETUB	Olink Cardiometabolic	seq.3367.8	FETUB	FETUB
P09919	0.290543	0.0142442	OID00340	G-CSF	Olink Neurology	seq.4840.73	CSF3	G-CSF
Q12805	0.284114	0.0163412	OID01281	EFEMP1	Olink Cardiometabolic	seq.8480.29	EFEMP1	FBLN3
P53582	0.282293	0.0170722	OID01097	METAP1	Olink Organ Damage	seq.3210.1	METAP1	METAP1
P22004	0.262978	0.026992	OID00379	BMP-6	Olink Cardiovascular II	seq.8459.10	BMP6	BMP-6
P09960	0.26035	0.0283233	OID01063	LTA4H	Olink Organ Damage	seq.3204.2	LTA4H	LKHA4
O43508	0.254427	0.0325318	OID00555	TWEAK	Olink Inflammation	seq.5939.42	TNFSF12	TWEAK
P48061	0.253991	0.0328382	OID01008	CXCL12	Olink Immune Response	seq.3516.60	CXCL12	SDF-1
Q9BY76	0.253655	0.0330755	OID01413	ANGPTL4	Olink Development	seq.3796.79	ANGPTL4	ANGL4
P24821	0.253286	0.0333382	OID01265	TNC	Olink Cardiometabolic	seq.4155.3	TNC	Tenascin
Q8NEV9	0.252012	0.0342592	OID00402	IL-27	Olink Cardiovascular II	seq.2829.19	IL27 EBI3	IL-27
P13726	0.242991	0.0414095	OID00399	TF	Olink Cardiovascular II	seq.4931.59	F3	TF
O43291	0.24249	0.0415989	OID01408	SPINT2	Olink Development	seq.2843.13	SPINT2	SPINT2
P56159	0.241046	0.0431038	OID00333	GFR-alpha-1	Olink Neurology	seq.3314.74	GFRA1	GFRa-1
P09603	0.237056	0.0467608	OID00562	CSF-1	Olink Inflammation	seq.3738.54	CSF1	CSF-1
Q9UIB8	0.235949	0.0478192	OID00420	CD84	Olink Cardiovascular II	seq.3642.4	CD84	SLAF5
P48023	0.227163	0.0569439	OID00694	FASLG	Olink Oncology II	seq.3052.8	FASLG	"Fas ligand, soluble"
P05154	0.223374	0.0612963	OID01229	SERPINA5	Olink Cardiometabolic	seq.3389.7	SERPINA5	PCI
P19429	0.222646	0.0620072	OID01054	TNNI3	Olink Organ Damage	seq.5441.67	TNNI3	Troponin I
P05362	0.212844	0.0748276	OID01230	ICAM1	Olink Cardiometabolic	seq.4342.10	ICAM1	sICAM-1
P19022	0.211536	0.076664	OID01189	CDH2	Olink Metabolism	seq.3797.1	CDH2	Cadherin-2
P06681	0.202381	0.0905509	OID01233	C2	Olink Cardiometabolic	seq.3186.2	C2	C2
P48740	0.202314	0.0906595	OID01014	MASP1	Olink Immune Response	seq.3605.77	MASP1	MASP3
P46531	0.199296	0.0956552	OID01273	NOTCH1	Olink Cardiometabolic	seq.5107.7	NOTCH1	Notch 1
P01137	0.196579	0.100334	OID00480	LAP TGF-beta-1	Olink Inflammation	seq.2333.72	TGFB1	TGF-b1
P01133	0.187492	0.117302	OID00662	EGF	Olink Oncology II	seq.5509.7	EGF	EGF
P10147	0.184004	0.124373	OID00440	CCL3	Olink Cardiovascular II	seq.3040.59	CCL3	MIP-1a
O95445	0.173642	0.147312	OID01221	APOM	Olink Cardiometabolic	seq.14125.5	APOM	ApoM
Q13261	0.173294	0.14839	OID00514	IL-15RA	Olink Inflammation	seq.3445.53	IL15RA	IL-15 Ra
P00441	0.171072	0.153745	OID01222	SOD1	Olink Cardiometabolic	seq.2794.60	SOD1	SOD
P30044	0.169711	0.157094	OID00955	PRDX5	Olink Immune Response	seq.5017.19	PRDX5	Peroxiredoxin-5
O00300	0.1666	0.164628	OID00571	OPG	Olink Cardiovascular III	seq.2526.53	TNFRSF11B	OPG
P80188	0.164105	0.171461	OID01278	LCN2	Olink Cardiometabolic	seq.2836.68	LCN2	Lipocalin 2
P48960	0.163667	0.172625	OID01445	CD97	Olink Development	seq.2822.56	CD97	CD97
O14836	0.160329	0.181277	OID00461	TNFRSF13B	Olink Cardiovascular II	seq.2704.74	TNFRSF13B	TACI
Q08431	0.159188	0.184432	OID01403	MFGE8	Olink Development	seq.4455.89	MFGE8	MFGM
P13598	0.158853	0.185368	OID00646	ICAM-2	Olink Cardiovascular III	seq.5486.73	ICAM2	sICAM-2
P58294	0.157147	0.190606	OID01347	PROK1	Olink Cell Regulation	seq.2247.20	PROK1	EG-VEGF
P78556	0.144023	0.23081	OID00556	CCL20	Olink Inflammation	seq.2468.62	CCL20	MIP-3a
Q8IXJ6	0.14108	0.239991	OID00538	SIRT2	Olink Inflammation	seq.5030.52	SIRT2	SIRT2
P04070	0.139805	0.244296	OID01228	PROC	Olink Cardiometabolic	seq.2961.1	PROC	Protein C
P00918	0.134493	0.263469	OID01477	CA2	Olink Development	seq.4970.55	CA2	carbonic anhydrase II
P16284	0.133836	0.265172	OID00652	PECAM-1	Olink Cardiovascular III	seq.2695.25	PECAM1	PECAM-1
P04637	0.133119	0.268423	OID01331	TP53	Olink Cell Regulation	seq.6152.111	TP53	p53
P01138	0.133032	0.268076	OID00519	Beta-NGF	Olink Inflammation	seq.5801.72	NGF	b-NGF
P80098	0.127259	0.290249	OID00474	MCP-3	Olink Inflammation	seq.4886.3	CCL7	MCP-3
P22748	0.121016	0.314753	OID01261	CA4	Olink Cardiometabolic	seq.3177.49	CA4	Carbonic Anhydrase IV
Q14112	0.120494	0.316861	OID01443	NID2	Olink Development	seq.3633.70	NID2	NID2
P42701	0.115663	0.336794	OID01019	IL12RB1	Olink Immune Response	seq.2632.5	IL12RB1	IL-12 Rb1
Q969D9	0.114962	0.339747	OID00497	TSLP	Olink Inflammation	seq.3010.53	TSLP	TSLP
Q9BXJ7	0.112668	0.349537	OID01037	AMN	Olink Organ Damage	seq.4322.28	AMN	AMNLS
P25786	0.108727	0.366755	OID01104	PSMA1	Olink Organ Damage	seq.3859.50	PSMA1	PSA1
Q06418	0.105433	0.380697	OID01190	TYRO3	Olink Metabolism	seq.2611.72	TYRO3	Dtk
O95727	0.103689	0.388659	OID00304	CRTAM	Olink Neurology	seq.5068.54	CRTAM	CRTAM
Q01151	0.10057	0.403144	OID01025	CD83	Olink Immune Response	seq.5065.8	CD83	CD83
Q9Y336	0.0974178	0.418104	OID00294	Siglec-9	Olink Neurology	seq.3007.7	SIGLEC9	Siglec-9
P05412	0.0968372	0.42176	OID01332	JUN	Olink Cell Regulation	seq.10356.21	JUN	c-Jun
P49763	0.0923054	0.443908	OID00384	PGF	Olink Cardiovascular II	seq.3078.1	PGF	PlGF
P37023	0.0887995	0.460609	OID00346	SKR3	Olink Neurology	seq.2969.11	ACVRL1	ALK-1
O95388	0.0842388	0.484028	OID00724	WISP-1	Olink Oncology II	seq.3057.55	WISP1	WISP-1
P0CG37	0.081556	0.498096	OID01335	CFC1	Olink Cell Regulation	seq.3294.55	CFC1	CFC1
P17813	0.0787726	0.512914	OID01254	ENG	Olink Cardiometabolic	seq.4908.6	ENG	Endoglin
Q9BYF1	0.0764929	0.526061	OID00457	ACE2	Olink Cardiovascular II	seq.2805.6	ACE2	ACE2
P63241	0.0764519	0.526284	OID00975	EIF5A	Olink Immune Response	seq.5888.29	EIF5A	eIF-5A-1
Q9Y6Q6	0.0762911	0.526313	OID00394	TNFRSF11A	Olink Cardiovascular II	seq.5424.55	TNFRSF11A	RANK
Q8TAD2	0.076113	0.528124	OID00403	IL-17D	Olink Cardiovascular II	seq.4136.40	IL17D	IL-17D
Q9NZQ7	0.0739437	0.539147	OID00518	PD-L1	Olink Inflammation	seq.5060.62	CD274	B7-H1
Q5KU26	0.0577129	0.631879	OID01462	COLEC12	Olink Development	seq.5457.5	COLEC12	COLEC12
P10636	0.0573294	0.634871	OID05024	MAPT	Olink Neurology	seq.5854.60	MAPT	tau
Q16790	0.0538565	0.654857	OID00700	CAIX	Olink Oncology II	seq.3798.71	CA9	Carbonic anhydrase 9
P34130	0.0527031	0.66247	OID00966	NTF4	Olink Immune Response	seq.4146.58	NTF4	Neurotrophin-5
P35225	0.0524132	0.664215	OID00525	IL13	Olink Inflammation	seq.3072.4	IL13	IL-13
P01589	0.0520121	0.665963	OID00570	IL2-RA	Olink Cardiovascular III	seq.3151.6	IL2RA	IL-2 sRa
P05113	0.0458911	0.703929	OID01024	IL5	Olink Immune Response	seq.11071.1	IL5	IL-5
Q8TE58	0.045357	0.707218	OID00735	ADAM-TS 15	Olink Oncology II	seq.4533.76	ADAMTS15	ATS15
P54760	0.044165	0.713998	OID00569	EPHB4	Olink Cardiovascular III	seq.3612.6	EPHB4	EphB4
P49771	0.0439809	0.715718	OID00533	Flt3L	Olink Inflammation	seq.3053.49	FLT3LG	Flt3 ligand
P29459	0.0427244	0.723508	OID00368	IL12	Olink Neurology	seq.10367.62	IL12A IL12B	IL-12
P04626	0.0423545	0.725807	OID00682	ERBB2	Olink Oncology II	seq.2616.23	ERBB2	ERBB2
P13232	0.0419552	0.728292	OID00478	IL7	Olink Inflammation	seq.4140.3	IL7	IL-7
O15232	0.0410148	0.734154	OID00320	MATN3	Olink Neurology	seq.3208.2	MATN3	MATN3
P21757	0.040225	0.739088	OID00310	MSR1	Olink Neurology	seq.3684.78	MSR1	Macrophage scavenger receptor
Q9NRA1	0.0348424	0.772534	OID01044	PDGFC	Olink Organ Damage	seq.3828.54	PDGFC	PDGF-CC
P32970	0.0314389	0.794655	OID00736	CD70	Olink Oncology II	seq.5807.77	CD70	CD70
Q9UBT3	0.029611	0.805973	OID00369	Dkk-4	Olink Neurology	seq.3365.7	DKK4	Dkk-4
P36941	0.0253521	0.833459	OID00583	LTBR	Olink Cardiovascular III	seq.2636.10	LTBR	Lymphotoxin b R
Q9NQ76	0.0224857	0.852344	OID00132	MEPE	Olink Cardiovascular III	seq.3209.69	MEPE	MEPE
Q13561	0.0180781	0.881051	OID01356	DCTN2	Olink Cell Regulation	seq.5879.51	DCTN2	Dynactin subunit 2
Q07954	0.0167678	0.889616	OID01030	LRP1	Olink Organ Damage	seq.9182.3	LRP1	sLRP1
P12931	0.0147887	0.902433	OID00388	SRC	Olink Cardiovascular II	seq.5488.74	SRC	SRCN1
Q9P0G3	0.00546613	0.963931	OID00690	hK14	Olink Oncology II	seq.3681.87	KLK14	kallikrein 14
Q99497	0.00228037	0.984942	OID01423	PARK7	Olink Development	seq.5016.61	PARK7	PARK7
P09668	8.70181e-05	0.999425	OID01171	CTSH	Olink Metabolism	seq.8465.52	CTSH	Cathepsin H
P60568	0	1	OID00495	IL2	Olink Inflammation	seq.3070.1	IL2	IL-2
P15848	-0.00171026	0.988788	OID01337	ARSB	Olink Cell Regulation	seq.3172.28	ARSB	ARSB
O75356	-0.0027163	0.982128	OID01165	ENTPD5	Olink Metabolism	seq.4437.56	ENTPD5	ENTP5
P22301	-0.00501383	0.966899	OID00993	IL10	Olink Immune Response	seq.2773.50	IL10	IL-10
P01833	-0.00778001	0.948633	OID00411	PIgR	Olink Cardiovascular II	seq.3216.2	PIGR	PIGR
P32942	-0.00806519	0.946778	OID01267	ICAM3	Olink Cardiometabolic	seq.2649.77	ICAM3	sICAM-3
Q49AH0	-0.00825095	0.945554	OID01359	CDNF	Olink Cell Regulation	seq.4962.52	CDNF	ARMEL
P08069	-0.0100268	0.933797	OID00681	IGF1R	Olink Oncology II	seq.4232.19	IGF1R	IGF-I sR
Q9UHL4	-0.0143324	0.905569	OID01178	DPP7	Olink Metabolism	seq.3608.12	DPP7	DPP2
P98073	-0.0155967	0.897282	OID01116	TMPRSS15	Olink Organ Damage	seq.3189.61	TMPRSS15	Enterokinase
Q92876	-0.0156942	0.896485	OID00647	KLK6	Olink Cardiovascular III	seq.3450.4	KLK6	Kallikrein 6
O14763	-0.0162307	0.892963	OID00396	TRAIL-R2	Olink Cardiovascular II	seq.5534.49	TNFRSF10B	TRAIL R2
P24394	-0.0178242	0.88271	OID00387	IL-4RA	Olink Cardiovascular II	seq.3055.54	IL4R	IL-4 sR
Q13007	-0.0186788	0.877128	OID00524	IL-24	Olink Inflammation	seq.3321.2	IL24	IL24
P05089	-0.0242525	0.840888	OID01199	ARG1	Olink Metabolism	seq.5867.60	ARG1	ARGI1
P12830	-0.0243295	0.84039	OID01245	CDH1	Olink Cardiometabolic	seq.2501.51	CDH1	Cadherin E
Q9NP84	-0.0258728	0.830411	OID00345	TNFRSF12A	Olink Neurology	seq.5138.50	TNFRSF12A	TWEAKR
Q14108	-0.0260422	0.829318	OID00300	SCARB2	Olink Neurology	seq.5100.53	SCARB2	LIMP II
O60609	-0.0268446	0.824141	OID00343	GDNFR-alpha-3	Olink Neurology	seq.2505.49	GFRA3	GFRa-3
P15514	-0.0320255	0.790492	OID01009	AREG	Olink Immune Response	seq.2970.60	AREG	AREG
P08254	-0.0362173	0.763812	OID00644	MMP-3	Olink Cardiovascular III	seq.2788.55	MMP3	MMP-3
P09758	-0.0367209	0.761108	OID01334	TACSTD2	Olink Cell Regulation	seq.2619.72	TACSTD2	GA733-1 protein
O75144	-0.0411469	0.732787	OID00731	ICOSLG	Olink Oncology II	seq.5061.27	ICOSLG	B7-H2
P53634	-0.0483748	0.688705	OID00356	CTSC	Olink Neurology	seq.3178.5	CTSC	CATC
Q8N5S9	-0.0517803	0.668031	OID01368	CAMKK1	Olink Cell Regulation	seq.3877.67	CAMKK1	CaMKK alpha
O14788	-0.0588127	0.626124	OID00521	TRANCE	Olink Inflammation	seq.2917.3	TNFSF11	sRANKL
Q9UHF4	-0.0611047	0.612708	OID00489	IL-20RA	Olink Inflammation	seq.5085.18	IL20RA	IL-20 Ra
P20718	-0.0621437	0.606668	OID00686	GZMH	Olink Oncology II	seq.3373.5	GZMH	Granzyme H
P01241	-0.0633473	0.599704	OID00417	GH	Olink Cardiovascular II	seq.8462.18	GH1	HGH
P48745	-0.066148	0.583637	OID01475	NOV	Olink Development	seq.2737.22	NOV	NovH
O95994	-0.0668193	0.579815	OID01045	AGR2	Olink Organ Damage	seq.4959.2	AGR2	AGR2
P13987	-0.0672886	0.57715	OID01248	CD59	Olink Cardiometabolic	seq.11514.196	CD59	CD59
P01130	-0.0734425	0.542739	OID00564	LDL receptor	Olink Cardiovascular III	seq.13129.40	LDLR	LDLR
Q9BXN2	-0.0756546	0.530619	OID01016	CLEC7A	Olink Immune Response	seq.3603.60	CLEC7A	CLC7A
O00214	-0.0763104	0.527052	OID00324	gal-8	Olink Neurology	seq.4909.68	LGALS8	Galectin-8
P56470	-0.076996	0.523336	OID00626	Gal-4	Olink Cardiovascular III	seq.2982.82	LGALS4	Galectin-4
P22223	-0.077163	0.521585	OID00332	CDH3	Olink Neurology	seq.2643.57	CDH3	P-Cadherin
Q9UJ71	-0.0772185	0.522132	OID00730	CD207	Olink Oncology II	seq.3361.26	CD207	CLC4K
Q8N6P7	-0.0789729	0.512694	OID00516	IL-22 RA1	Olink Inflammation	seq.3620.67	IL22RA1	IL22RA1
Q13651	-0.0873429	0.46889	OID00508	IL-10RA	Olink Inflammation	seq.10344.334	IL10RA	IL-10 Ra
Q96PQ0	-0.0887324	0.460949	OID01377	SORCS2	Olink Cell Regulation	seq.4569.52	SORCS2	SORC2
P01579	-0.0914714	0.448054	OID00544	IFN-gamma	Olink Inflammation	seq.14147.50	IFNG	IFN-g
P05543	-0.0915828	0.446628	OID01232	SERPINA7	Olink Cardiometabolic	seq.2706.69	SERPINA7	Thyroxine-Binding Globulin
O00175	-0.0929776	0.440582	OID00592	CCL24	Olink Cardiovascular III	seq.4128.27	CCL24	Eotaxin-2
Q5T4W7	-0.0960803	0.425414	OID00526	ARTN	Olink Inflammation	seq.2939.10	ARTN	Artemin
Q9NYY1	-0.0988398	0.412178	OID00537	IL-20	Olink Inflammation	seq.4138.25	IL20	IL-20
P05112	-0.0995679	0.408726	OID00546	IL4	Olink Inflammation	seq.2906.55	IL4	IL-4
P37173	-0.103991	0.387274	OID00665	TGFR-2	Olink Oncology II	seq.5133.17	TGFBR2	TGF-b R II
P20936	-0.110012	0.361084	OID01078	RASA1	Olink Organ Damage	seq.5481.16	RASA1	RASA1
P27797	-0.113145	0.347488	OID01119	CALR	Olink Organ Damage	seq.5264.65	CALR	calreticulin
Q08629	-0.116767	0.331382	OID00367	SPOCK1	Olink Neurology	seq.5490.53	SPOCK1	Testican-1
Q08345	-0.125893	0.2955	OID00358	DDR1	Olink Neurology	seq.4122.12	DDR1	discoidin domain receptor 1
P35247	-0.131731	0.273487	OID00608	PSP-D	Olink Cardiovascular III	seq.4414.69	SFTPD	SP-D
Q92956	-0.141132	0.240402	OID00563	TNFRSF14	Olink Cardiovascular III	seq.5352.11	TNFRSF14	HVEM
Q13421	-0.145558	0.225824	OID00660	MSLN	Olink Oncology II	seq.3893.64	MSLN	Mesothelin
Q9Y5C1	-0.145729	0.225273	OID01306	ANGPTL3	Olink Cardiometabolic	seq.3281.19	ANGPTL3	ANGL3
Q9BQR3	-0.14772	0.218409	OID00397	PRSS27	Olink Cardiovascular II	seq.3624.3	PRSS27	Marapsin
P19883	-0.149533	0.213266	OID00418	FS	Olink Cardiovascular II	seq.4132.27	FST	FST
P28907	-0.150208	0.211185	OID00308	CD38	Olink Neurology	seq.11513.92	CD38	CD38
O00220	-0.15656	0.192289	OID00391	TNFRSF10A	Olink Cardiovascular II	seq.4832.75	TNFRSF10A	TRAIL R1
P39905	-0.158522	0.186706	OID00475	GDNF	Olink Inflammation	seq.5822.22	GDNF	GDNF
P01583	-0.174714	0.145042	OID00493	IL-1 alpha	Olink Inflammation	seq.4851.25	IL1A	IL-1a
Q15303	-0.179021	0.135234	OID00705	ERBB4	Olink Oncology II	seq.2618.10	ERBB4	ERBB4
P00519	-0.18981	0.112868	OID00712	ABL1	Olink Oncology II	seq.3341.33	ABL1	ABL1
Q6UXD5	-0.192488	0.107718	OID01361	SEZ6L2	Olink Cell Regulation	seq.3867.49	SEZ6L2	SE6L2
P47929	-0.200469	0.0936873	OID01344	LGALS7	Olink Cell Regulation	seq.9196.8	LGALS7	Galectin-7
P13725	-0.216767	0.0695296	OID00494	OSM	Olink Inflammation	seq.2693.20	OSM	OSM
P35318	-0.217874	0.0680913	OID00381	ADM	Olink Cardiovascular II	seq.14115.34	ADM	Adrenomedullin
P07237	-0.22163	0.0632385	OID01432	P4HB	Olink Development	seq.4278.14	P4HB	Protein disulfide-isomerase
P26842	-0.223493	0.060995	OID00703	CD27	Olink Oncology II	seq.5412.53	CD27	CD27
Q96GP6	-0.23178	0.0517846	OID00342	SCARF2	Olink Neurology	seq.5130.67	SCARF2	SREC-II
Q9BZM5	-0.251972	0.0340226	OID00363	N2DL-2	Olink Neurology	seq.3082.9	ULBP2	ULBP-2
P01375	-0.256551	0.0307998	OID00529	TNF	Olink Inflammation	seq.5936.53	TNF	TNF-a
Q9UK85	-0.258321	0.0296243	OID01394	DKKL1	Olink Cell Regulation	seq.3644.5	DKKL1	Soggy-1
O75791	-0.267606	0.0243432	OID01154	GRAP2	Olink Metabolism	seq.5265.12	GRAP2	GRB2-related adapter protein 2
P23284	-0.299564	0.0114091	OID01480	PPIB	Olink Development	seq.4718.5	PPIB	PPIB
P55285	-0.391321	0.000739644	OID00357	CDH6	Olink Neurology	seq.3591.51	CDH6	Cadherin-6
P04179	-0.396834	0.000611926	OID00413	SOD2	Olink Cardiovascular II	seq.5008.51	SOD2	Mn SOD
Q9NR28	-0.411157	0.00036821	OID01145	DIABLO	Olink Metabolism	seq.3122.6	DIABLO	SMAC
P04792	-0.441218	0.000117458	OID00465	HSP 27	Olink Cardiovascular II	seq.11103.24	HSPB1	HSP 27
