# Supplementary material for: Correlation between Olink and SomaScan proteomics platforms in adults with a Fontan circulation
Source: Int J Cardiol Congenit Heart Dis. 2025 Apr 15;20:100584. doi: 10.1016/j.ijcchd.2025.100584 (PMC12053979; doi:10.1016/j.ijcchd.2025.100584)
Supplement: Multimedia component 3 [file mmc3.xlsx]

## Sheet: Supplemental Data 2
Supplemental Table 2: Log2 fold change between males and females for proteins measured via Olink
Correlation between Olink and SomaScan Proteomics Platforms in Adults with a Fontan Circulation
Ismael Z. Assi, Michael J. Landzberg, Kristian C. Becker, David Renaud, Fernando Baraona Reyes, David M. Leone, Mark Benson, Miriam Michel, Robert E. Gerszten, Alexander R. Opotowsky
UniProt	Log2fc M/F	Pval	Adjusted_pval	Threshold	OlinkID	Assay	Panel	AptName	EntrezGeneSymbol	Target
O14793	0.792368	1.55485e-09	7.6343e-07	Significant	OID00328	GDF-8	Neurology	seq.14583.49	MSTN	Myostatin
P08254	0.79845	2.2077e-07	5.4199e-05	Significant	OID00644	MMP-3	Cardiovascular III	seq.2788.55	MMP3	MMP-3
P28907	0.491513	3.33434e-07	5.4572e-05	Significant	OID00308	CD38	Neurology	seq.11513.92	CD38	CD38
P58294	0.726855	7.68062e-06	0.000942797	Significant	OID01347	PROK1	Cell Regulation	seq.2247.20	PROK1	EG-VEGF
Q969Z4	0.389671	4.38019e-05	0.00430135	Significant	OID01489	RELT	Development	seq.5115.31	RELT	RELT
P23280	0.60123	6.99548e-05	0.00540987	Significant	OID01452	CA6	Development	seq.3352.80	CA6	Carbonic anhydrase 6
P13591	0.348917	7.71265e-05	0.00540987	Significant	OID01247	NCAM1	Cardiometabolic	seq.4498.62	NCAM1	NCAM-120
P01241	-1.91525	0.000177646	0.010903	Significant	OID00417	GH	Cardiovascular II	seq.8462.18	GH1	HGH
P02144	0.48096	0.000444026	0.0242241	Significant	OID00616	MB	Cardiovascular III	seq.3042.7	MB	Myoglobin
P01298	1.18998	0.000683807	0.0335749	Significant	OID00726	PPY	Oncology II	seq.4588.1	PPY	PH
P41159	-0.959231	0.0011597	0.0428144	Significant	OID00463	LEP	Cardiovascular II	seq.8484.24	LEP	Leptin
P50895	0.286564	0.00122585	0.0428144	Significant	OID01429	BCAM	Development	seq.2816.50	BCAM	BCAM
P11717	0.211812	0.00126229	0.0428144	Significant	OID01431	IGF2R	Development	seq.3676.15	IGF2R	IGF-II receptor
Q4KMG0	0.248582	0.00127414	0.0428144	Significant	OID01441	CDON	Development	seq.4541.49	CDON	CDON
P01034	0.397234	0.00130798	0.0428144	Significant	OID01225	CST3	Cardiometabolic	seq.2609.59	CST3	Cystatin C
P01215	-0.588741	0.001474	0.0452333	Significant	OID01450	CGA	Development	seq.3032.11	CGA FSHB	FSH
Q15582	0.314901	0.00223879	0.0646616	Non-significant	OID01291	TGFBI	Cardiometabolic	seq.3283.21	TGFBI	BGH3
O00300	-0.286073	0.00237556	0.0647999	Non-significant	OID00571	OPG	Cardiovascular III	seq.2526.53	TNFRSF11B	OPG
P16112	0.231235	0.00399153	0.102125	Non-significant	OID01405	ACAN	Development	seq.3280.49	ACAN	Aggrecan
P09237	-0.361322	0.00415987	0.102125	Non-significant	OID00441	MMP7	Cardiovascular II	seq.2789.26	MMP7	MMP-7
Q15828	0.326128	0.00452077	0.1057	Non-significant	OID01437	CST6	Development	seq.3303.23	CST6	Cystatin M
Q96NZ8	0.273867	0.00659943	0.147287	Non-significant	OID00330	WFIKKN1	Neurology	seq.3191.50	WFIKKN1	WFKN1
P17936	-0.34013	0.00773024	0.165024	Non-significant	OID01255	IGFBP3	Cardiometabolic	seq.2571.12	IGFBP3	IGFBP-3
P07451	0.196349	0.00848012	0.166748	Non-significant	OID01235	CA3	Cardiometabolic	seq.3799.11	CA3	Carbonic anhydrase III
P60568	-0.000106637	0.00849024	0.166748	Non-significant	OID00495	IL2	Inflammation	seq.3070.1	IL2	IL-2
P48960	0.274805	0.00898613	0.1697	Non-significant	OID01445	CD97	Development	seq.2822.56	CD97	CD97
P58499	0.374424	0.0104322	0.189712	Non-significant	OID01001	FAM3B	Immune Response	seq.9177.6	FAM3B	FAM3B
O15467	0.330718	0.0111584	0.19567	Non-significant	OID00654	CCL16	Cardiovascular III	seq.4913.78	CCL16	HCC-4
Q9BWV1	0.199934	0.0125123	0.211845	Non-significant	OID00386	BOC	Cardiovascular II	seq.4328.2	BOC	BOC
P00915	0.538625	0.0132152	0.216289	Non-significant	OID01223	CA1	Cardiometabolic	seq.4969.2	CA1	Carbonic anhydrase I
P19429	0.292683	0.0139885	0.22156	Non-significant	OID01054	TNNI3	Organ Damage	seq.5441.67	TNNI3	Troponin I
P03950	0.243767	0.0146294	0.222147	Non-significant	OID01226	ANG	Cardiometabolic	seq.4874.3	ANG	Angiogenin
Q6NW40	0.225866	0.0153529	0.222147	Non-significant	OID00314	RGMB	Neurology	seq.3331.8	RGMB	RGMB
Q9NQ76	0.28735	0.0157632	0.222147	Non-significant	OID00132	MEPE	Cardiovascular III	seq.3209.69	MEPE	MEPE
P19320	0.227761	0.0165299	0.222147	Non-significant	OID01257	VCAM1	Cardiometabolic	seq.2967.8	VCAM1	VCAM-1
Q10588	0.121938	0.0168299	0.222147	Non-significant	OID01436	BST1	Development	seq.4535.50	BST1	BST1
P49771	-0.210826	0.0171307	0.222147	Non-significant	OID00533	Flt3L	Inflammation	seq.3053.49	FLT3LG	Flt3 ligand
Q9Y336	-0.192976	0.0173959	0.222147	Non-significant	OID00294	Siglec-9	Neurology	seq.3007.7	SIGLEC9	Siglec-9
P32970	-0.30211	0.0176451	0.222147	Non-significant	OID00736	CD70	Oncology II	seq.5807.77	CD70	CD70
O43915	-0.290635	0.0200273	0.245835	Non-significant	OID00468	VEGFD	Cardiovascular II	seq.13098.93	FIGF	VEGF-D
Q11128	0.281555	0.0222405	0.26345	Non-significant	OID01492	FUT3/FUT5	Development	seq.4549.78	FUT5	FUT5
Q9UK05	-0.337085	0.0233763	0.26345	Non-significant	OID00450	GDF-2	Cardiovascular II	seq.4880.21	GDF2	GDF2
Q9NQ25	0.334564	0.0233878	0.26345	Non-significant	OID00383	SLAMF7	Cardiovascular II	seq.5487.7	SLAMF7	SLAF7
P51671	0.248797	0.0236086	0.26345	Non-significant	OID00970	CCL11	Immune Response	seq.5301.7	CCL11	Eotaxin
P24821	0.19544	0.024715	0.269668	Non-significant	OID01265	TNC	Cardiometabolic	seq.4155.3	TNC	Tenascin
P35443	0.296854	0.0286014	0.305288	Non-significant	OID01268	THBS4	Cardiometabolic	seq.3340.53	THBS4	TSP4
P46531	0.129131	0.0292748	0.305828	Non-significant	OID01273	NOTCH1	Cardiometabolic	seq.5107.7	NOTCH1	Notch 1
P39060	0.224422	0.0301799	0.3062	Non-significant	OID01271	COL18A1	Cardiometabolic	seq.2201.17	COL18A1	Endostatin
Q9H2A7	-0.157549	0.0305576	0.3062	Non-significant	OID00601	CXCL16	Cardiovascular III	seq.2436.49	CXCL16	"CXCL16, soluble"
O75594	0.254295	0.0323249	0.31743	Non-significant	OID00623	PGLYRP1	Cardiovascular III	seq.3329.14	PGLYRP1	PGRP-S
Q8TEU8	0.176846	0.0341408	0.323723	Non-significant	OID01440	WFIKKN2	Development	seq.3235.50	WFIKKN2	WFKN2
P19022	0.276629	0.0342843	0.323723	Non-significant	OID01189	CDH2	Metabolism	seq.3797.1	CDH2	Cadherin-2
Q9UHX3	0.199843	0.035916	0.332732	Non-significant	OID01180	ADGRE2	Metabolism	seq.4546.27	ADGRE2	EMR2
P28325	0.291402	0.0371951	0.336142	Non-significant	OID00491	CST5	Inflammation	seq.3803.10	CST5	CYTD
P14780	0.417285	0.0376533	0.336142	Non-significant	OID00568	MMP-9	Cardiovascular III	seq.2579.17	MMP9	MMP-9
P24394	0.175621	0.0395424	0.346703	Non-significant	OID00387	IL-4RA	Cardiovascular II	seq.3055.54	IL4R	IL-4 sR
Q9BQR3	-0.231878	0.040898	0.35053	Non-significant	OID00397	PRSS27	Cardiovascular II	seq.3624.3	PRSS27	Marapsin
O95388	-0.253063	0.0414068	0.35053	Non-significant	OID00724	WISP-1	Oncology II	seq.3057.55	WISP1	WISP-1
Q9NRM6	0.299827	0.0443846	0.359259	Non-significant	OID01385	IL17RB	Cell Regulation	seq.5084.154	IL17RB	IL-17B R
P35916	-0.109378	0.0444503	0.359259	Non-significant	OID00740	VEGFR-3	Oncology II	seq.2358.19	FLT4	VEGF sR3
P47929	0.193888	0.044633	0.359259	Non-significant	OID01344	LGALS7	Cell Regulation	seq.9196.8	LGALS7	Galectin-7
Q99969	-0.217293	0.0463341	0.364393	Non-significant	OID00645	RARRES2	Cardiovascular III	seq.3079.62	RARRES2	TIG2
P12830	0.32486	0.0467551	0.364393	Non-significant	OID01245	CDH1	Cardiometabolic	seq.2501.51	CDH1	Cadherin E
Q9NS68	0.220436	0.047696	0.365918	Non-significant	OID00718	TNFRSF19	Oncology II	seq.5131.15	TNFRSF19	TAJ
O43508	0.15533	0.0518389	0.377614	Non-significant	OID00555	TWEAK	Inflammation	seq.5939.42	TNFSF12	TWEAK
Q16620	0.103002	0.052067	0.377614	Non-significant	OID00338	NTRK2	Neurology	seq.4866.59	NTRK2	TrkB
P24592	0.183845	0.0521551	0.377614	Non-significant	OID01264	IGFBP6	Cardiometabolic	seq.2686.67	IGFBP6	IGFBP-6
Q6YHK3	0.187778	0.0522968	0.377614	Non-significant	OID01447	CD109	Development	seq.3290.50	CD109	CD109
Q12884	0.112075	0.0544313	0.38733	Non-significant	OID01282	FAP	Cardiometabolic	seq.5029.3	FAP	SEPR
Q9Y275	-0.182029	0.0565184	0.396436	Non-significant	OID00617	TNFSF13B	Cardiovascular III	seq.3059.50	TNFSF13B	BAFF
O94907	-0.429569	0.0617277	0.423169	Non-significant	OID00445	Dkk-1	Cardiovascular II	seq.3535.84	DKK1	DKK1
P00797	0.533888	0.0626004	0.423169	Non-significant	OID00423	REN	Cardiovascular II	seq.3396.54	REN	Renin
Q99983	0.317735	0.0642898	0.423169	Non-significant	OID01482	OMD	Development	seq.5358.3	OMD	OMD
O60911	-0.210926	0.0647673	0.423169	Non-significant	OID00702	CTSV	Oncology II	seq.3364.76	CTSV	Cathepsin V
Q8TD46	0.129213	0.0665257	0.423169	Non-significant	OID00376	CD200R1	Neurology	seq.5103.30	CD200R1	MO2R1
Q9BXR6	0.249662	0.0667048	0.423169	Non-significant	OID01302	CFHR5	Cardiometabolic	seq.3666.17	CFHR5	complement factor H-related 5
Q9UBT3	0.235171	0.067025	0.423169	Non-significant	OID00369	Dkk-4	Neurology	seq.3365.7	DKK4	Dkk-4
Q9BYF1	0.363567	0.0679728	0.423169	Non-significant	OID00457	ACE2	Cardiovascular II	seq.2805.6	ACE2	ACE2
O14788	0.279647	0.0682049	0.423169	Non-significant	OID00521	TRANCE	Inflammation	seq.2917.3	TNFSF11	sRANKL
P35590	0.102455	0.0701329	0.423169	Non-significant	OID01270	TIE1	Cardiometabolic	seq.2844.53	TIE1	sTie-1
P05451	0.258848	0.0706554	0.423169	Non-significant	OID01231	REG1A	Cardiometabolic	seq.13095.51	REG1A	PSP
P49763	0.190919	0.0722374	0.423169	Non-significant	OID00384	PGF	Cardiovascular II	seq.3078.1	PGF	PlGF
P09619	0.152352	0.0725856	0.423169	Non-significant	OID01417	PDGFRB	Development	seq.3459.49	PDGFRB	PDGF Rb
P35968	-0.10628	0.0726654	0.423169	Non-significant	OID00677	VEGFR-2	Oncology II	seq.3651.50	KDR	VEGF sR2
P08253	0.160893	0.0735594	0.423169	Non-significant	OID00614	MMP-2	Cardiovascular III	seq.4160.49	MMP2	MMP-2
Q9NRJ3	-0.181312	0.0741192	0.423169	Non-significant	OID00539	CCL28	Inflammation	seq.2890.59	CCL28	CCL28
P04070	0.190794	0.0752352	0.424603	Non-significant	OID01228	PROC	Cardiometabolic	seq.2961.1	PROC	Protein C
Q16674	-0.115084	0.0778832	0.430451	Non-significant	OID00701	MIA	Oncology II	seq.2687.2	MIA	MIA
P04626	0.128432	0.0792405	0.430451	Non-significant	OID00682	ERBB2	Oncology II	seq.2616.23	ERBB2	ERBB2
P78380	0.414668	0.0803526	0.430451	Non-significant	OID00405	LOX-1	Cardiovascular II	seq.3636.37	OLR1	OLR1
Q76LX8	-0.0705471	0.0804214	0.430451	Non-significant	OID00385	ADAM-TS13	Cardiovascular II	seq.3175.51	ADAMTS13	ATS13
P20711	0.24493	0.0806548	0.430451	Non-significant	OID01128	DDC	Metabolism	seq.3538.26	DDC	dopa decarboxylase
O00214	-0.415175	0.0834784	0.438782	Non-significant	OID00324	gal-8	Neurology	seq.4909.68	LGALS8	Galectin-8
Q92583	-0.532661	0.0840031	0.438782	Non-significant	OID00439	CCL17	Cardiovascular II	seq.3519.3	CCL17	TARC
Q96B86	0.147032	0.0877829	0.453449	Non-significant	OID00305	RGMA	Neurology	seq.5483.1	RGMA	RGMA
P55957	-0.345537	0.0886581	0.453449	Non-significant	OID01051	BID	Organ Damage	seq.5798.3	BID	BID
Q92765	0.143045	0.0943454	0.477563	Non-significant	OID00312	sFRP-3	Neurology	seq.2841.13	FRZB	sFRP-3
Q9UBG0	0.101427	0.0954922	0.478436	Non-significant	OID01392	MRC2	Cell Regulation	seq.3041.55	MRC2	MRC2
Q14108	0.173406	0.0988693	0.488335	Non-significant	OID00300	SCARB2	Neurology	seq.5100.53	SCARB2	LIMP II
P00750	0.175964	0.0995628	0.488335	Non-significant	OID00635	t-PA	Cardiovascular III	seq.2212.69	PLAT	tPA
P55774	0.337454	0.100452	0.488335	Non-significant	OID01276	CCL18	Cardiometabolic	seq.3044.3	CCL18	PARC
P00533	0.0965312	0.104875	0.504841	Non-significant	OID00637	EGFR	Cardiovascular III	seq.2677.1	EGFR	ERBB1
Q92823	0.0895089	0.10631	0.506778	Non-significant	OID00377	Nr-CAM	Neurology	seq.5109.24	NRCAM	Nr-CAM
Q9UGM5	0.151007	0.11137	0.521386	Non-significant	OID01305	FETUB	Cardiometabolic	seq.3367.8	FETUB	FETUB
Q8N126	-0.225069	0.111526	0.521386	Non-significant	OID00290	CADM3	Neurology	seq.3630.27	CADM3	Nectin-like protein 1
P37023	0.151633	0.11256	0.521386	Non-significant	OID00346	SKR3	Neurology	seq.2969.11	ACVRL1	ALK-1
P52823	0.176924	0.115206	0.528657	Non-significant	OID00999	STC1	Immune Response	seq.4930.21	STC1	Stanniocalcin-1
Q04759	-0.214716	0.118354	0.53403	Non-significant	OID00989	PRKCQ	Immune Response	seq.3817.18	PRKCQ	KPCT
P10144	0.505032	0.118553	0.53403	Non-significant	OID00743	GZMB	Oncology II	seq.4133.54	GZMB	Granzyme B
Q9BY76	0.201672	0.122066	0.544859	Non-significant	OID01413	ANGPTL4	Development	seq.3796.79	ANGPTL4	ANGL4
Q9BYZ8	0.236901	0.124119	0.548005	Non-significant	OID01184	REG4	Metabolism	seq.11102.22	REG4	REG4
Q13231	-0.385983	0.126962	0.548005	Non-significant	OID00605	CHIT1	Cardiovascular III	seq.3600.2	CHIT1	Chitotriosidase-1
P19957	0.188715	0.127221	0.548005	Non-significant	OID00609	PI3	Cardiovascular III	seq.4982.54	PI3	Elafin
P01275	0.285613	0.127235	0.548005	Non-significant	OID01329	GCG	Cell Regulation	seq.4891.50	GCG	Glucagon
Q99538	0.166605	0.129514	0.55297	Non-significant	OID01460	LGMN	Development	seq.3622.33	LGMN	LGMN
P01137	-0.187997	0.132799	0.562106	Non-significant	OID00480	LAP TGF-beta-1	Inflammation	seq.2333.72	TGFB1	TGF-b1
Q03167	0.172167	0.135908	0.564141	Non-significant	OID01279	TGFBR3	Cardiometabolic	seq.3009.3	TGFBR3	TGF-b R III
P16871	0.0939649	0.136562	0.564141	Non-significant	OID01253	IL7R	Cardiometabolic	seq.5089.11	IL7R	IL-7 Ra
Q8NBP7	-0.245055	0.136727	0.564141	Non-significant	OID00619	PCSK9	Cardiovascular III	seq.5231.79	PCSK9	PCSK9
Q9BXY4	-0.166954	0.143548	0.587352	Non-significant	OID00737	RSPO3	Oncology II	seq.13094.75	RSPO3	RSPO3
Q9BQB4	0.168983	0.152395	0.617405	Non-significant	OID01174	SOST	Metabolism	seq.13101.60	SOST	SOST
Q9NP84	0.169568	0.153408	0.617405	Non-significant	OID00345	TNFRSF12A	Neurology	seq.5138.50	TNFRSF12A	TWEAKR
Q9HCK4	0.120877	0.156351	0.618363	Non-significant	OID00303	ROBO2	Neurology	seq.5116.62	ROBO2	ROBO2
P35442	-0.0716036	0.156362	0.618363	Non-significant	OID00427	THBS2	Cardiovascular II	seq.3339.33	THBS2	TSP2
P78324	-0.162161	0.158035	0.618363	Non-significant	OID00628	SHPS-1	Cardiovascular III	seq.5430.66	SIRPA	SHPS1
P47992	0.252785	0.159926	0.618363	Non-significant	OID00433	XCL1	Cardiovascular II	seq.4143.74	XCL1	Lymphotactin
P27930	0.117233	0.159943	0.618363	Non-significant	OID00627	IL-1RT2	Cardiovascular III	seq.14133.93	IL1R2	IL-1 sRII
O00585	0.132436	0.163074	0.621179	Non-significant	OID01427	CCL21	Development	seq.2516.57	CCL21	6Ckine
Q13219	0.285026	0.164198	0.621179	Non-significant	OID00421	PAPPA	Cardiovascular II	seq.4148.49	PAPPA	PAPP-A
P80098	-0.145111	0.164467	0.621179	Non-significant	OID00474	MCP-3	Inflammation	seq.4886.3	CCL7	MCP-3
P04275	0.191578	0.170315	0.636515	Non-significant	OID00651	vWF	Cardiovascular III	seq.3050.7	VWF	vWF
P13232	-0.274183	0.172957	0.636515	Non-significant	OID00478	IL7	Inflammation	seq.4140.3	IL7	IL-7
Q13740	-0.0918934	0.177816	0.636515	Non-significant	OID00572	ALCAM	Cardiovascular III	seq.5451.1	ALCAM	ALCAM
O00533	0.111897	0.178978	0.636515	Non-significant	OID01216	CHL1	Cardiometabolic	seq.3601.54	CHL1	CHL1
P49767	-0.178861	0.179009	0.636515	Non-significant	OID01060	VEGFC	Organ Damage	seq.3132.1	VEGFC	VEGF-C
Q8N6Q3	0.30873	0.179402	0.636515	Non-significant	OID01442	CD177	Development	seq.13116.25	CD177	CD177
P05089	0.103897	0.182103	0.636515	Non-significant	OID01199	ARG1	Metabolism	seq.5867.60	ARG1	ARGI1
O95633	0.132485	0.18228	0.636515	Non-significant	OID01471	FSTL3	Development	seq.3438.10	FSTL3	FSTL3
Q14515	0.0698161	0.182934	0.636515	Non-significant	OID01287	SPARCL1	Cardiometabolic	seq.4467.49	SPARCL1	SPARCL1
P22748	0.0697967	0.183882	0.636515	Non-significant	OID01261	CA4	Cardiometabolic	seq.3177.49	CA4	Carbonic Anhydrase IV
Q15109	0.120393	0.184706	0.636515	Non-significant	OID00412	RAGE	Cardiovascular II	seq.4125.52	AGER	sRAGE
P09038	0.312618	0.187388	0.636515	Non-significant	OID00954	FGF2	Immune Response	seq.3025.50	FGF2	bFGF
Q9UBX7	-0.179307	0.187904	0.636515	Non-significant	OID00673	hK11	Oncology II	seq.2831.29	KLK11	Kallikrein 11
O00253	0.195025	0.190952	0.636515	Non-significant	OID00448	AGRP	Cardiovascular II	seq.2813.11	AGRP	ART
Q9UKR0	-0.309569	0.191338	0.636515	Non-significant	OID01395	KLK12	Cell Regulation	seq.3199.54	KLK12	kallikrein 12
O00220	0.159376	0.191654	0.636515	Non-significant	OID00391	TNFRSF10A	Cardiovascular II	seq.4832.75	TNFRSF10A	TRAIL R1
P17931	-0.105206	0.192357	0.636515	Non-significant	OID00578	Gal-3	Cardiovascular III	seq.3066.12	LGALS3	Galectin-3
P10451	0.185338	0.192775	0.636515	Non-significant	OID00621	OPN	Cardiovascular III	seq.13113.7	SPP1	Osteopontin
P53634	0.151383	0.193158	0.636515	Non-significant	OID00356	CTSC	Neurology	seq.3178.5	CTSC	CATC
O15123	-0.161729	0.19453	0.636762	Non-significant	OID01132	ANGPT2	Metabolism	seq.2602.2	ANGPT2	Angiopoietin-2
Q9UIB8	-0.202539	0.19602	0.637391	Non-significant	OID00420	CD84	Cardiovascular II	seq.3642.4	CD84	SLAF5
P13686	0.109443	0.198206	0.640258	Non-significant	OID00606	TR-AP	Cardiovascular III	seq.3232.28	ACP5	TrATPase
O43278	0.083698	0.200811	0.644434	Non-significant	OID01470	SPINT1	Development	seq.2828.82	SPINT1	HAI-1
P63241	0.256281	0.207716	0.662262	Non-significant	OID00975	EIF5A	Immune Response	seq.5888.29	EIF5A	eIF-5A-1
O14625	-0.258208	0.209165	0.662582	Non-significant	OID00486	CXCL11	Inflammation	seq.3038.9	CXCL11	I-TAC
P0CG37	0.224077	0.211567	0.665892	Non-significant	OID01335	CFC1	Cell Regulation	seq.3294.55	CFC1	CFC1
P17813	0.0757015	0.216422	0.675984	Non-significant	OID01254	ENG	Cardiometabolic	seq.4908.6	ENG	Endoglin
P19883	0.173681	0.220139	0.675984	Non-significant	OID00418	FS	Cardiovascular II	seq.4132.27	FST	FST
Q8IXJ6	-0.439229	0.224536	0.675984	Non-significant	OID00538	SIRT2	Inflammation	seq.5030.52	SIRT2	SIRT2
P12544	0.149742	0.228188	0.675984	Non-significant	OID00339	GZMA	Neurology	seq.3440.7	GZMA	granzyme A
P09919	-0.121148	0.228457	0.675984	Non-significant	OID00340	G-CSF	Neurology	seq.4840.73	CSF3	G-CSF
Q8IWV2	0.104148	0.231916	0.675984	Non-significant	OID01476	CNTN4	Development	seq.3298.52	CNTN4	Contactin-4
O15444	0.179477	0.23659	0.675984	Non-significant	OID00551	CCL25	Inflammation	seq.2705.5	CCL25	TECK
Q9HCB6	-0.0326734	0.238341	0.675984	Non-significant	OID00599	SPON1	Cardiovascular III	seq.4297.62	SPON1	Spondin-1
P21741	-0.231703	0.238758	0.675984	Non-significant	OID00711	MK	Oncology II	seq.2911.27	MDK	Midkine
P16284	-0.192005	0.242194	0.675984	Non-significant	OID00652	PECAM-1	Cardiovascular III	seq.2695.25	PECAM1	PECAM-1
P13726	0.111262	0.244269	0.675984	Non-significant	OID00399	TF	Cardiovascular II	seq.4931.59	F3	TF
P48745	0.134404	0.245252	0.675984	Non-significant	OID01475	NOV	Development	seq.2737.22	NOV	NovH
P08581	0.063956	0.246074	0.675984	Non-significant	OID01238	MET	Cardiometabolic	seq.2837.3	MET	Met
P05543	-0.0935281	0.247127	0.675984	Non-significant	OID01232	SERPINA7	Cardiometabolic	seq.2706.69	SERPINA7	Thyroxine-Binding Globulin
P40121	0.200633	0.247145	0.675984	Non-significant	OID01050	CAPG	Organ Damage	seq.4968.50	CAPG	CAPG
O60243	0.0969518	0.247923	0.675984	Non-significant	OID01320	HS6ST1	Cell Regulation	seq.5465.32	HS6ST1	H6ST1
Q9UBR2	0.128981	0.248048	0.675984	Non-significant	OID00643	CTSZ	Cardiovascular III	seq.4971.1	CTSZ	CATZ
P05154	0.123071	0.249946	0.675984	Non-significant	OID01229	SERPINA5	Cardiometabolic	seq.3389.7	SERPINA5	PCI
P29317	0.115134	0.251466	0.675984	Non-significant	OID00695	EPHA2	Oncology II	seq.4834.61	EPHA2	Epithelial cell kinase
P32942	0.0974949	0.25283	0.675984	Non-significant	OID01267	ICAM3	Cardiometabolic	seq.2649.77	ICAM3	sICAM-3
Q9NYY1	-0.148028	0.254955	0.675984	Non-significant	OID00537	IL-20	Inflammation	seq.4138.25	IL20	IL-20
Q8N6P7	-0.106642	0.259711	0.675984	Non-significant	OID00516	IL-22 RA1	Inflammation	seq.3620.67	IL22RA1	IL22RA1
Q6UWV6	0.211955	0.259942	0.675984	Non-significant	OID01181	ENPP7	Metabolism	seq.4435.66	ENPP7	ENPP7
P20160	0.335518	0.26063	0.675984	Non-significant	OID00597	AZU1	Cardiovascular III	seq.2751.16	AZU1	Azurocidin
Q16288	0.099589	0.261102	0.675984	Non-significant	OID00372	NTRK3	Neurology	seq.2658.27	NTRK3	TrkC
Q16270	0.138447	0.262949	0.675984	Non-significant	OID00638	IGFBP-7	Cardiovascular III	seq.3320.49	IGFBP7	IGFBP-7
P35225	0.163864	0.263198	0.675984	Non-significant	OID00525	IL13	Inflammation	seq.3072.4	IL13	IL-13
O95994	0.164289	0.263559	0.675984	Non-significant	OID01045	AGR2	Organ Damage	seq.4959.2	AGR2	AGR2
Q01638	0.143793	0.265012	0.675984	Non-significant	OID00634	ST2	Cardiovascular III	seq.4234.8	IL1RL1	IL-1 R4
Q9HD89	0.169295	0.265424	0.675984	Non-significant	OID00603	RETN	Cardiovascular III	seq.3046.31	RETN	resistin
Q01151	-0.0998228	0.266033	0.675984	Non-significant	OID01025	CD83	Immune Response	seq.5065.8	CD83	CD83
P01375	-0.045658	0.266211	0.675984	Non-significant	OID00529	TNF	Inflammation	seq.5936.53	TNF	TNF-a
P03956	-0.338818	0.266245	0.675984	Non-significant	OID00510	MMP-1	Inflammation	seq.4924.32	MMP1	MMP-1
P16109	-0.255302	0.266449	0.675984	Non-significant	OID00574	SELP	Cardiovascular III	seq.4154.57	SELP	P-Selectin
P04083	0.105721	0.267484	0.675984	Non-significant	OID00745	ANXA1	Oncology II	seq.4960.72	ANXA1	annexin I
O15232	0.116061	0.269438	0.675984	Non-significant	OID00320	MATN3	Neurology	seq.3208.2	MATN3	MATN3
Q16663	0.14684	0.270243	0.675984	Non-significant	OID00629	CCL15	Cardiovascular III	seq.3509.1	CCL15	MIP-5
O43464	-0.176494	0.2712	0.675984	Non-significant	OID01402	HTRA2	Development	seq.3317.33	HTRA2	HTRA2
P10636	-0.00431294	0.272669	0.675984	Non-significant	OID05024	MAPT	Neurology	seq.5854.60	MAPT	tau
P05067	-0.224175	0.274849	0.675984	Non-significant	OID01409	APP	Development	seq.3171.57	APP	amyloid precursor protein
O60880	0.260638	0.275751	0.675984	Non-significant	OID01002	SH2D1A	Immune Response	seq.4567.82	SH2D1A	SH21A
P05362	0.099746	0.279634	0.675984	Non-significant	OID01230	ICAM1	Cardiometabolic	seq.4342.10	ICAM1	sICAM-1
P18627	0.124479	0.281367	0.675984	Non-significant	OID01023	LAG3	Immune Response	seq.5099.14	LAG3	LAG-3
P05112	0.279286	0.28195	0.675984	Non-significant	OID00546	IL4	Inflammation	seq.2906.55	IL4	IL-4
P55285	0.0868432	0.283619	0.675984	Non-significant	OID00357	CDH6	Neurology	seq.3591.51	CDH6	Cadherin-6
P42574	-0.352168	0.283774	0.675984	Non-significant	OID00630	CASP-3	Cardiovascular III	seq.3593.72	CASP3	Caspase-3
P09758	0.0956847	0.283838	0.675984	Non-significant	OID01334	TACSTD2	Cell Regulation	seq.2619.72	TACSTD2	GA733-1 protein
Q07654	-0.162769	0.285696	0.675984	Non-significant	OID00573	TFF3	Cardiovascular III	seq.4721.54	TFF3	TFF3
P29350	-0.260419	0.288973	0.675984	Non-significant	OID01446	PTPN6	Development	seq.4318.12	PTPN6	PTP-1C
Q99988	0.184196	0.289117	0.675984	Non-significant	OID00595	GDF-15	Cardiovascular III	seq.4374.45	GDF15	MIC-1
Q96GW7	-0.0947925	0.293294	0.675984	Non-significant	OID00325	BCAN	Neurology	seq.3461.58	BCAN	PGCB
P78333	-0.167799	0.293498	0.675984	Non-significant	OID00350	GCP5	Neurology	seq.4991.12	GPC5	GPC5
P10646	-0.0890789	0.29362	0.675984	Non-significant	OID00590	TFPI	Cardiovascular III	seq.3336.50	TFPI	TFPI
O14836	-0.108405	0.294064	0.675984	Non-significant	OID00461	TNFRSF13B	Cardiovascular II	seq.2704.74	TNFRSF13B	TACI
Q08345	0.0765001	0.294291	0.675984	Non-significant	OID00358	DDR1	Neurology	seq.4122.12	DDR1	discoidin domain receptor 1
Q9BZW8	-0.100267	0.300752	0.675984	Non-significant	OID00477	CD244	Inflammation	seq.5063.12	CD244	CD244
P57087	0.0960454	0.301776	0.675984	Non-significant	OID00359	JAM-B	Neurology	seq.2997.8	JAM2	JAM-B
P00519	-0.332292	0.302584	0.675984	Non-significant	OID00712	ABL1	Oncology II	seq.3341.33	ABL1	ABL1
P07237	-0.15706	0.303973	0.675984	Non-significant	OID01432	P4HB	Development	seq.4278.14	P4HB	Protein disulfide-isomerase
Q13421	-0.157807	0.305773	0.675984	Non-significant	OID00660	MSLN	Oncology II	seq.3893.64	MSLN	Mesothelin
Q9Y5Y7	-0.109459	0.307307	0.675984	Non-significant	OID01307	LYVE1	Cardiometabolic	seq.3206.4	LYVE1	LYVE1
P05164	0.14138	0.307393	0.675984	Non-significant	OID00600	MPO	Cardiovascular III	seq.2580.83	MPO	Myeloperoxidase
P50579	-0.204244	0.312223	0.675984	Non-significant	OID00692	MetAP 2	Oncology II	seq.3170.6	METAP2	AMPM2
O00175	0.22553	0.312697	0.675984	Non-significant	OID00592	CCL24	Cardiovascular III	seq.4128.27	CCL24	Eotaxin-2
Q96P31	0.0630552	0.314326	0.675984	Non-significant	OID00984	FCRL3	Immune Response	seq.4440.15	FCRL3	FCRL3
Q13651	0.130196	0.314675	0.675984	Non-significant	OID00508	IL-10RA	Inflammation	seq.10344.334	IL10RA	IL-10 Ra
P15260	0.0917115	0.315109	0.675984	Non-significant	OID00670	IFN-gamma-R1	Oncology II	seq.5825.49	IFNGR1	IFN-g R1
Q9NR71	-0.189979	0.3154	0.675984	Non-significant	OID00361	N-CDase	Neurology	seq.3212.30	ASAH2	ASAH2
P14151	0.0880434	0.315848	0.675984	Non-significant	OID01249	SELL	Cardiometabolic	seq.4831.4	SELL	sL-Selectin
Q9UM47	0.111989	0.316353	0.675984	Non-significant	OID00584	Notch 3	Cardiovascular III	seq.5108.72	NOTCH3	Notch-3
P04085	-0.242517	0.316719	0.675984	Non-significant	OID00648	PDGF subunit A	Cardiovascular III	seq.4499.21	PDGFA	PDGF-AA
P07949	0.15264	0.317831	0.675984	Non-significant	OID00716	RET	Oncology II	seq.3220.40	RET	RET
O95185	0.123325	0.317915	0.675984	Non-significant	OID00292	UNC5C	Neurology	seq.5139.32	UNC5C	UNC5H3
P09603	-0.0490352	0.318171	0.675984	Non-significant	OID00562	CSF-1	Inflammation	seq.3738.54	CSF1	CSF-1
Q15303	0.0626119	0.321209	0.675984	Non-significant	OID00705	ERBB4	Oncology II	seq.2618.10	ERBB4	ERBB4
P27797	-0.140207	0.321871	0.675984	Non-significant	OID01119	CALR	Organ Damage	seq.5264.65	CALR	calreticulin
Q14112	-0.131722	0.325245	0.675984	Non-significant	OID01443	NID2	Development	seq.3633.70	NID2	NID2
P18510	0.165789	0.326476	0.675984	Non-significant	OID00389	IL-1ra	Cardiovascular II	seq.5353.89	IL1RN	IL-1Ra
P42701	0.0825045	0.326775	0.675984	Non-significant	OID01019	IL12RB1	Immune Response	seq.2632.5	IL12RB1	IL-12 Rb1
Q92956	-0.123798	0.330099	0.675984	Non-significant	OID00563	TNFRSF14	Cardiovascular III	seq.5352.11	TNFRSF14	HVEM
P00918	0.203814	0.33101	0.675984	Non-significant	OID01477	CA2	Development	seq.4970.55	CA2	carbonic anhydrase II
O15031	0.0850298	0.33103	0.675984	Non-significant	OID01218	PLXNB2	Cardiometabolic	seq.9216.100	PLXNB2	PLXB2
Q08629	0.0856899	0.331695	0.675984	Non-significant	OID00367	SPOCK1	Neurology	seq.5490.53	SPOCK1	Testican-1
P55773	-0.106273	0.334538	0.675984	Non-significant	OID00530	CCL23	Inflammation	seq.2913.1	CCL23	MPIF-1
P09960	-0.119776	0.336137	0.675984	Non-significant	OID01063	LTA4H	Organ Damage	seq.3204.2	LTA4H	LKHA4
Q9UHL4	-0.13773	0.337654	0.675984	Non-significant	OID01178	DPP7	Metabolism	seq.3608.12	DPP7	DPP2
P31948	-0.154227	0.339734	0.675984	Non-significant	OID01465	STIP1	Development	seq.5489.18	STIP1	Stress-induced-phosphoprotein 1
Q02083	0.162002	0.344431	0.675984	Non-significant	OID00362	NAAA	Neurology	seq.3173.49	NAAA	ASAHL
Q9NPY3	0.0920943	0.345801	0.675984	Non-significant	OID00639	CD93	Cardiovascular III	seq.14136.234	CD93	C1QR1
Q8TDQ0	-0.102035	0.346181	0.675984	Non-significant	OID01410	HAVCR2	Development	seq.5134.52	HAVCR2	TIMD3
P06681	0.0902601	0.346517	0.675984	Non-significant	OID01233	C2	Cardiometabolic	seq.3186.2	C2	C2
O75356	-0.164915	0.348229	0.675984	Non-significant	OID01165	ENTPD5	Metabolism	seq.4437.56	ENTPD5	ENTP5
Q14162	-0.15843	0.349127	0.675984	Non-significant	OID01459	SCARF1	Development	seq.5129.12	SCARF1	SREC-I
O43291	0.115506	0.349203	0.675984	Non-significant	OID01408	SPINT2	Development	seq.2843.13	SPINT2	SPINT2
Q9HAV5	-0.132646	0.350607	0.675984	Non-significant	OID00370	EDA2R	Neurology	seq.3083.71	EDA2R	XEDAR
P05121	-0.220903	0.351053	0.675984	Non-significant	OID00591	PAI	Cardiovascular III	seq.2925.9	SERPINE1	PAI-1
O00339	0.072361	0.352204	0.675984	Non-significant	OID01401	MATN2	Development	seq.3325.2	MATN2	MATN2
Q5KU26	0.104163	0.352336	0.675984	Non-significant	OID01462	COLEC12	Development	seq.5457.5	COLEC12	COLEC12
P15289	-0.127706	0.354077	0.675984	Non-significant	OID01479	ARSA	Development	seq.3583.54	ARSA	Arylsulfatase A
P13725	0.209431	0.354523	0.675984	Non-significant	OID00494	OSM	Inflammation	seq.2693.20	OSM	OSM
P80188	0.136383	0.35561	0.675984	Non-significant	OID01278	LCN2	Cardiometabolic	seq.2836.68	LCN2	Lipocalin 2
P08833	-0.28639	0.356596	0.675984	Non-significant	OID00604	IGFBP-1	Cardiovascular III	seq.2771.35	IGFBP1	IGFBP-1
P18065	-0.182016	0.358404	0.675984	Non-significant	OID00650	IGFBP-2	Cardiovascular III	seq.8469.41	IGFBP2	IGFBP-2
O00548	0.107996	0.359021	0.675984	Non-significant	OID00710	DLL1	Oncology II	seq.5349.69	DLL1	DLL1
P35475	-0.122933	0.360879	0.675984	Non-significant	OID00393	IDUA	Cardiovascular II	seq.3169.70	IDUA	IDUA
P30041	-0.216954	0.361287	0.675984	Non-significant	OID01343	PRDX6	Cell Regulation	seq.5018.68	PRDX6	Peroxiredoxin-6
P22301	-0.0842076	0.362085	0.675984	Non-significant	OID00993	IL10	Immune Response	seq.2773.50	IL10	IL-10
P21246	-0.193045	0.368741	0.683004	Non-significant	OID01099	PTN	Organ Damage	seq.3045.72	PTN	PTN
Q14005	0.181824	0.368866	0.683004	Non-significant	OID00434	IL16	Cardiovascular II	seq.2774.10	IL16	IL-16
P48740	0.0868721	0.370019	0.683004	Non-significant	OID01014	MASP1	Immune Response	seq.3605.77	MASP1	MASP3
P12931	0.133612	0.372415	0.684853	Non-significant	OID00388	SRC	Cardiovascular II	seq.5488.74	SRC	SRCN1
O43927	-0.15314	0.374072	0.685334	Non-significant	OID00733	CXCL13	Oncology II	seq.3487.32	CXCL13	BLC
P13987	0.132035	0.37738	0.688823	Non-significant	OID01248	CD59	Cardiometabolic	seq.11514.196	CD59	CD59
P23284	-0.262076	0.385073	0.700262	Non-significant	OID01480	PPIB	Development	seq.4718.5	PPIB	PPIB
O95998	0.110068	0.387534	0.700974	Non-significant	OID00640	IL-18BP	Cardiovascular III	seq.3073.51	IL18BP	IL-18 BPa
P08069	0.0573188	0.388659	0.700974	Non-significant	OID00681	IGF1R	Oncology II	seq.4232.19	IGF1R	IGF-I sR
O43557	-0.131904	0.389747	0.700974	Non-significant	OID00506	TNFSF14	Inflammation	seq.5355.69	TNFSF14	LIGHT
Q9UBX1	-0.0894914	0.39241	0.701458	Non-significant	OID01400	CTSF	Development	seq.9212.22	CTSF	CATF
P14543	0.079801	0.393135	0.701458	Non-significant	OID01250	NID1	Cardiometabolic	seq.3213.65	NID1	Nidogen
Q12860	-0.0688758	0.394302	0.701458	Non-significant	OID00586	CNTN1	Cardiovascular III	seq.2974.61	CNTN1	contactin-1
Q9P126	-0.242502	0.398117	0.701731	Non-significant	OID00318	CLEC1B	Neurology	seq.4332.6	CLEC1B	CLC1B
O14786	0.0362568	0.398465	0.701731	Non-significant	OID01217	NRP1	Cardiometabolic	seq.5542.22	NRP1	NRP1
P39900	-0.142086	0.399843	0.701731	Non-significant	OID00456	MMP12	Cardiovascular II	seq.4496.60	MMP12	MMP-12
O76036	0.104764	0.400172	0.701731	Non-significant	OID01007	NCR1	Immune Response	seq.5104.57	NCR1	NKp46
P20718	0.32778	0.402373	0.703078	Non-significant	OID00686	GZMH	Oncology II	seq.3373.5	GZMH	Granzyme H
P52798	0.0713311	0.404534	0.704349	Non-significant	OID00299	EFNA4	Neurology	seq.2614.28	EFNA4	Ephrin-A4
P15514	-0.101147	0.406965	0.70443	Non-significant	OID01009	AREG	Immune Response	seq.2970.60	AREG	AREG
Q92876	0.0749848	0.40745	0.70443	Non-significant	OID00647	KLK6	Cardiovascular III	seq.3450.4	KLK6	Kallikrein 6
Q12805	0.0810636	0.418239	0.720546	Non-significant	OID01281	EFEMP1	Cardiometabolic	seq.8480.29	EFEMP1	FBLN3
P80075	0.142382	0.426931	0.732058	Non-significant	OID00549	MCP-2	Inflammation	seq.2785.15	CCL8	MCP-2
P09341	-0.187076	0.427903	0.732058	Non-significant	OID00404	CXCL1	Cardiovascular II	seq.2985.35	CXCL1	Gro-a
P06734	0.102926	0.430875	0.734581	Non-significant	OID01486	FCER2	Development	seq.3291.30	FCER2	CD23
Q9UHF4	-0.171844	0.436604	0.740886	Non-significant	OID00489	IL-20RA	Inflammation	seq.5085.18	IL20RA	IL-20 Ra
Q08334	0.0721526	0.43777	0.740886	Non-significant	OID00515	IL-10RB	Inflammation	seq.2631.50	IL10RB	IL-10 Rb
Q9NZQ7	0.097302	0.440441	0.740886	Non-significant	OID00518	PD-L1	Inflammation	seq.5060.62	CD274	B7-H1
Q8NEV9	0.0987922	0.440608	0.740886	Non-significant	OID00402	IL-27	Cardiovascular II	seq.2829.19	IL27 EBI3	IL-27
P35070	-0.19953	0.444019	0.744073	Non-significant	OID01081	BTC	Organ Damage	seq.13088.397	BTC	BTC
P16870	0.0667067	0.447442	0.745586	Non-significant	OID00657	CPE	Oncology II	seq.5343.74	CPE	CBPE
P29460	-0.122329	0.447959	0.745586	Non-significant	OID00523	IL-12B	Inflammation	seq.10365.132	IL12B IL23A	IL-23
P07947	-0.309137	0.449854	0.74621	Non-significant	OID01070	YES1	Organ Damage	seq.2878.66	YES1	YES
Q13478	0.0765319	0.452489	0.748054	Non-significant	OID00517	IL-18R1	Inflammation	seq.3446.7	IL18R1	IL-18 Ra
P01833	0.0793915	0.458199	0.752568	Non-significant	OID00411	PIgR	Cardiovascular II	seq.3216.2	PIGR	PIGR
Q15389	-0.172717	0.458285	0.752568	Non-significant	OID00380	ANG-1	Cardiovascular II	seq.2811.27	ANGPT1	Angiopoietin-1
Q9UK85	-0.0885454	0.461173	0.754787	Non-significant	OID01394	DKKL1	Cell Regulation	seq.3644.5	DKKL1	Soggy-1
P21810	-0.125955	0.466172	0.760009	Non-significant	OID01339	BGN	Cell Regulation	seq.3284.75	BGN	BGN
P24158	0.127489	0.46746	0.760009	Non-significant	OID00618	PRTN3	Cardiovascular III	seq.3514.49	PRTN3	Proteinase-3
O14763	0.0887085	0.472662	0.762102	Non-significant	OID00396	TRAIL-R2	Cardiovascular II	seq.5534.49	TNFRSF10B	TRAIL R2
P09668	-0.0180563	0.475863	0.762102	Non-significant	OID01171	CTSH	Metabolism	seq.8465.52	CTSH	Cathepsin H
P41217	0.0589448	0.476182	0.762102	Non-significant	OID00337	CD200	Neurology	seq.5112.73	CD200	OX2G
P11226	-0.188722	0.477972	0.762102	Non-significant	OID01243	MBL2	Cardiometabolic	seq.3000.66	MBL2	MBL
P41271	-0.050622	0.478592	0.762102	Non-significant	OID00298	NBL1	Neurology	seq.2944.66	NBL1	DAN
Q8N5S9	-0.0822801	0.478826	0.762102	Non-significant	OID01368	CAMKK1	Cell Regulation	seq.3877.67	CAMKK1	CaMKK alpha
P15848	-0.138421	0.479612	0.762102	Non-significant	OID01337	ARSB	Cell Regulation	seq.3172.28	ARSB	ARSB
O95750	0.175847	0.484489	0.765887	Non-significant	OID00545	FGF-19	Inflammation	seq.2762.30	FGF19	FGF-19
P01133	-0.25894	0.485114	0.765887	Non-significant	OID00662	EGF	Oncology II	seq.5509.7	EGF	EGF
Q9Y240	0.0775158	0.495456	0.779708	Non-significant	OID01416	CLEC11A	Development	seq.2966.65	CLEC11A	SCGF-beta
P29459	-0.121737	0.498353	0.781761	Non-significant	OID00368	IL12	Neurology	seq.10367.62	IL12A IL12B	IL-12
O00182	-0.0756717	0.504239	0.783309	Non-significant	OID00406	Gal-9	Cardiovascular II	seq.9197.4	LGALS9	LEG9
Q03405	-0.0578195	0.50466	0.783309	Non-significant	OID00620	U-PAR	Cardiovascular III	seq.2652.15	PLAUR	suPAR
P80511	0.138472	0.505067	0.783309	Non-significant	OID00541	EN-RAGE	Inflammation	seq.5852.6	S100A12	S100A12
O60259	0.0617927	0.506086	0.783309	Non-significant	OID00676	hK8	Oncology II	seq.2834.54	KLK8	kallikrein 8
P29965	-0.235447	0.508561	0.783309	Non-significant	OID00382	CD40-L	Cardiovascular II	seq.3534.14	CD40LG	"CD40 ligand, soluble"
Q16552	0.125983	0.508912	0.783309	Non-significant	OID00485	IL-17A	Inflammation	seq.9170.24	IL17A	IL-17
Q02763	0.0387078	0.517541	0.791982	Non-significant	OID00398	TIE2	Cardiovascular II	seq.3773.15	TEK	sTie-2
P07339	0.0692321	0.517773	0.791982	Non-significant	OID00622	CTSD	Cardiovascular III	seq.5508.62	CTSD	Cathepsin D
P48023	0.0699136	0.519577	0.792274	Non-significant	OID00694	FASLG	Oncology II	seq.3052.8	FASLG	"Fas ligand, soluble"
Q13561	-0.152101	0.526379	0.798751	Non-significant	OID01356	DCTN2	Cell Regulation	seq.5879.51	DCTN2	Dynactin subunit 2
Q9UBP4	-0.0532618	0.527078	0.798751	Non-significant	OID01407	DKK3	Development	seq.3607.71	DKK3	DKK3
P33151	0.0598896	0.529298	0.799647	Non-significant	OID00587	CDH5	Cardiovascular III	seq.2819.23	CDH5	Cadherin-5
P42830	-0.230075	0.539579	0.81039	Non-significant	OID00520	CXCL5	Inflammation	seq.2979.8	CXCL5	ENA-78
Q08708	-0.0494157	0.53971	0.81039	Non-significant	OID00295	CLM-6	Neurology	seq.5066.134	CD300C	CLM6
Q14956	-0.0324581	0.543762	0.812144	Non-significant	OID00749	GPNMB	Oncology II	seq.5080.131	GPNMB	GPNMB
P43489	0.0746057	0.544608	0.812144	Non-significant	OID00722	TNFRSF4	Oncology II	seq.3730.81	TNFRSF4	TNR4
P56470	0.0720164	0.54584	0.812144	Non-significant	OID00626	Gal-4	Cardiovascular III	seq.2982.82	LGALS4	Galectin-4
Q76M96	0.0732952	0.550699	0.816899	Non-significant	OID01144	CCDC80	Metabolism	seq.3234.23	CCDC80	URB
Q49AH0	0.0245382	0.553952	0.818762	Non-significant	OID01359	CDNF	Cell Regulation	seq.4962.52	CDNF	ARMEL
Q9BZZ2	0.0798126	0.555291	0.818762	Non-significant	OID00315	SIGLEC1	Neurology	seq.4464.10	SIGLEC1	Sialoadhesin
P01033	0.0739995	0.560661	0.823323	Non-significant	OID01224	TIMP1	Cardiometabolic	seq.2211.9	TIMP1	TIMP-1
P04792	-0.0488042	0.563268	0.823323	Non-significant	OID00465	HSP 27	Cardiovascular II	seq.11103.24	HSPB1	HSP 27
O95407	-0.0978924	0.563415	0.823323	Non-significant	OID00663	TNFRSF6B	Oncology II	seq.5070.76	TNFRSF6B	DcR3
P20783	-0.0539324	0.569479	0.827755	Non-significant	OID00554	NT-3	Inflammation	seq.4145.58	NTF3	Neurotrophin-3
P01583	0.0322849	0.570661	0.827755	Non-significant	OID00493	IL-1 alpha	Inflammation	seq.4851.25	IL1A	IL-1a
P07359	-0.0717374	0.572833	0.827755	Non-significant	OID01234	GP1BA	Cardiometabolic	seq.4990.87	GP1BA	GP1BA
P13501	-0.159439	0.57501	0.827755	Non-significant	OID01246	CCL5	Cardiometabolic	seq.5480.49	CCL5	RANTES
O15197	-0.0610744	0.57575	0.827755	Non-significant	OID00313	EPHB6	Neurology	seq.5078.82	EPHB6	EphB6
P03951	0.0477727	0.576563	0.827755	Non-significant	OID01227	F11	Cardiometabolic	seq.2190.55	F11	Coagulation Factor XI
Q8N423	-0.0423688	0.584917	0.836599	Non-significant	OID01296	LILRB2	Cardiometabolic	seq.5091.28	LILRB2	ILT-4
Q9BXJ7	0.082351	0.587489	0.836599	Non-significant	OID01037	AMN	Organ Damage	seq.4322.28	AMN	AMNLS
P14174	-0.16541	0.588604	0.836599	Non-significant	OID01453	MIF	Development	seq.5356.2	MIF	MIF
O75015	-0.0812549	0.589538	0.836599	Non-significant	OID01219	FCGR3B	Cardiometabolic	seq.3311.27	FCGR3B	FCG3B
Q9UNE0	-0.123607	0.591414	0.836842	Non-significant	OID00946	EDAR	Immune Response	seq.2977.7	EDAR	EDAR
P26447	-0.0605147	0.600026	0.843539	Non-significant	OID00680	S100A4	Oncology II	seq.14116.129	S100A4	S100A4
Q99497	-0.123782	0.601036	0.843539	Non-significant	OID01423	PARK7	Development	seq.5016.61	PARK7	PARK7
Q13093	0.0233545	0.601301	0.843539	Non-significant	OID01283	PLA2G7	Cardiometabolic	seq.5015.15	PLA2G7	PAFAH
P01730	0.0431928	0.60906	0.845715	Non-significant	OID00466	CD4	Cardiovascular II	seq.3143.3	CD4	sCD4
Q03403	0.0805367	0.609612	0.845715	Non-significant	OID01130	TFF2	Metabolism	seq.9191.8	TFF2	Trefoil factor 2
O95274	-0.0505337	0.611307	0.845715	Non-significant	OID00678	LYPD3	Oncology II	seq.13107.9	LYPD3	LYPD3
Q01344	0.0758041	0.61367	0.845715	Non-significant	OID00354	IL-5R-alpha	Neurology	seq.4491.4	IL5RA	IL-5 Ra
P19438	0.0621426	0.617266	0.845715	Non-significant	OID00649	TNF-R1	Cardiovascular III	seq.2654.19	TNFRSF1A	TNF sR-I
Q9Y286	-0.0374662	0.617697	0.845715	Non-significant	OID01160	SIGLEC7	Metabolism	seq.2742.68	SIGLEC7	Siglec-7
P42702	-0.029681	0.618256	0.845715	Non-significant	OID00511	LIF-R	Inflammation	seq.5837.49	LIFR	LIF sR
Q6UXD5	-0.0336562	0.619625	0.845715	Non-significant	OID01361	SEZ6L2	Cell Regulation	seq.3867.49	SEZ6L2	SE6L2
P98073	0.141647	0.621523	0.845715	Non-significant	OID01116	TMPRSS15	Organ Damage	seq.3189.61	TMPRSS15	Enterokinase
P16860	0.119812	0.623961	0.845715	Non-significant	OID00455	BNP	Cardiovascular II	seq.3723.1	NT-proBNP	BNP-32
Q29983	-0.178625	0.62517	0.845715	Non-significant	OID00723	MIC-A/B	Oncology II	seq.2730.58	MICA	MICA
Q15485	0.0667398	0.626485	0.845715	Non-significant	OID01290	FCN2	Cardiometabolic	seq.3313.21	FCN2	FCN2
P00749	0.0501231	0.626594	0.845715	Non-significant	OID00631	uPA	Cardiovascular III	seq.4158.54	PLAU	uPA
Q969D9	-0.0384956	0.626966	0.845715	Non-significant	OID00497	TSLP	Inflammation	seq.3010.53	TSLP	TSLP
Q96GP6	0.0612908	0.631777	0.846948	Non-significant	OID00342	SCARF2	Neurology	seq.5130.67	SCARF2	SREC-II
P01579	0.00360162	0.632255	0.846948	Non-significant	OID00544	IFN-gamma	Inflammation	seq.14147.50	IFNG	IFN-g
Q9UJ71	0.0575263	0.633055	0.846948	Non-significant	OID00730	CD207	Oncology II	seq.3361.26	CD207	CLC4K
P25774	0.0213329	0.636264	0.848928	Non-significant	OID00360	CTSS	Neurology	seq.3181.50	CTSS	Cathepsin S
Q9P0G3	-0.0549029	0.639585	0.850866	Non-significant	OID00690	hK14	Oncology II	seq.3681.87	KLK14	kallikrein 14
Q9NR28	-0.0737698	0.641182	0.850866	Non-significant	OID01145	DIABLO	Metabolism	seq.3122.6	DIABLO	SMAC
Q5T4W7	0.0540245	0.65179	0.860652	Non-significant	OID00526	ARTN	Inflammation	seq.2939.10	ARTN	Artemin
Q07954	0.0519194	0.652062	0.860652	Non-significant	OID01030	LRP1	Organ Damage	seq.9182.3	LRP1	sLRP1
P25685	-0.149965	0.654144	0.861085	Non-significant	OID01342	DNAJB1	Cell Regulation	seq.3852.19	DNAJB1	HSP 40
O95727	0.0675153	0.663122	0.87057	Non-significant	OID00304	CRTAM	Neurology	seq.5068.54	CRTAM	CRTAM
P05113	-0.0718115	0.676192	0.884056	Non-significant	OID01024	IL5	Immune Response	seq.11071.1	IL5	IL-5
P13598	-0.0388153	0.677345	0.884056	Non-significant	OID00646	ICAM-2	Cardiovascular III	seq.5486.73	ICAM2	sICAM-2
P16581	-0.0682159	0.678796	0.884056	Non-significant	OID00596	SELE	Cardiovascular III	seq.3470.1	SELE	sE-Selectin
Q13007	0.0302727	0.686709	0.889914	Non-significant	OID00524	IL-24	Inflammation	seq.3321.2	IL24	IL24
P09238	-0.0655904	0.686919	0.889914	Non-significant	OID00527	MMP-10	Inflammation	seq.8479.4	MMP10	MMP-10
Q6UX15	-0.0477615	0.704933	0.909328	Non-significant	OID00326	LAYN	Neurology	seq.2635.61	LAYN	Layilin
O43155	0.0277444	0.705916	0.909328	Non-significant	OID00347	FLRT2	Neurology	seq.13122.19	FLRT2	FLRT2
P01130	-0.0500128	0.709667	0.909328	Non-significant	OID00564	LDL receptor	Cardiovascular III	seq.13129.40	LDLR	LDLR
Q8NHL6	0.0207651	0.710748	0.909328	Non-significant	OID01297	LILRB1	Cardiometabolic	seq.5090.49	LILRB1	ILT-2
Q96F46	-0.0419942	0.711165	0.909328	Non-significant	OID00566	IL-17RA	Cardiovascular III	seq.2992.59	IL17RA	IL-17 sR
P36222	0.0871555	0.715647	0.912683	Non-significant	OID00633	CHI3L1	Cardiovascular III	seq.11104.13	CHI3L1	YKL-40
P26842	-0.0441852	0.719341	0.915016	Non-significant	OID00703	CD27	Oncology II	seq.5412.53	CD27	CD27
P04637	0.0725459	0.721576	0.915487	Non-significant	OID01331	TP53	Cell Regulation	seq.6152.111	TP53	p53
O94779	-0.04207	0.723618	0.915712	Non-significant	OID00316	CNTN5	Neurology	seq.3299.29	CNTN5	Contactin-5
Q07011	0.0375036	0.726841	0.916689	Non-significant	OID00553	TNFRSF9	Inflammation	seq.2598.9	TNFRSF9	4-1BB
P10721	0.0369356	0.728124	0.916689	Non-significant	OID01241	KIT	Cardiometabolic	seq.2475.1	KIT	SCF sR
Q99075	-0.0799369	0.741054	0.92626	Non-significant	OID00449	HB-EGF	Cardiovascular II	seq.4134.4	HBEGF	HB-EGF
P15692	-0.0372566	0.741118	0.92626	Non-significant	OID00472	VEGFA	Inflammation	seq.2597.8	VEGFA	VEGF
Q06830	-0.0741146	0.741386	0.92626	Non-significant	OID00952	PRDX1	Immune Response	seq.3855.56	PRDX1	Peroxiredoxin-1
P04179	-0.0210909	0.745656	0.926655	Non-significant	OID00413	SOD2	Cardiovascular II	seq.5008.51	SOD2	Mn SOD
P07948	-0.0694155	0.747343	0.926655	Non-significant	OID00715	LYN	Oncology II	seq.3381.24	LYN	LYNB
O75144	0.021896	0.747363	0.926655	Non-significant	OID00731	ICOSLG	Oncology II	seq.5061.27	ICOSLG	B7-H2
Q99731	0.0595404	0.74991	0.92747	Non-significant	OID00513	CCL19	Inflammation	seq.4922.13	CCL19	MIP-3b
Q07325	0.0573826	0.755372	0.929619	Non-significant	OID00490	CXCL9	Inflammation	seq.9188.119	CXCL9	MIG
P02778	-0.0558124	0.755801	0.929619	Non-significant	OID00535	CXCL10	Inflammation	seq.4141.79	CXCL10	IP-10
P14210	0.0383641	0.757327	0.929619	Non-significant	OID00522	HGF	Inflammation	seq.2681.23	HGF	HGF
P54760	0.0265293	0.763436	0.931564	Non-significant	OID00569	EPHB4	Cardiovascular III	seq.3612.6	EPHB4	EphB4
P06756	0.0185333	0.764546	0.931564	Non-significant	OID00671	ITGAV	Oncology II	seq.4917.62	ITGAV ITGB5	Integrin aVb5
P30533	0.0534754	0.764603	0.931564	Non-significant	OID00311	Alpha-2-MRAP	Neurology	seq.3640.14	LRPAP1	RAP
Q9UBU3	0.0426395	0.76801	0.93255	Non-significant	OID01140	GHRL	Metabolism	seq.8447.11	GHRL	ghrelin
Q16790	0.0421103	0.773393	0.93255	Non-significant	OID00700	CAIX	Oncology II	seq.3798.71	CA9	Carbonic anhydrase 9
P20333	-0.0375725	0.775152	0.93255	Non-significant	OID00567	TNF-R2	Cardiovascular III	seq.3152.57	TNFRSF1B	TNF sR-II
P30086	-0.0624383	0.778602	0.93255	Non-significant	OID01483	PEBP1	Development	seq.4276.10	PEBP1	prostatic binding protein
Q9HB29	-0.0489147	0.778693	0.93255	Non-significant	OID00400	IL1RL2	Cardiovascular II	seq.2994.71	IL1RL2	IL-1Rrp2
P01374	0.025602	0.779294	0.93255	Non-significant	OID00561	TNFB	Inflammation	seq.3505.6	LTA LTB	Lymphotoxin a1/b2
P01588	0.0465624	0.779805	0.93255	Non-significant	OID01043	EPO	Organ Damage	seq.5813.58	EPO	Epo
P09326	-0.0270218	0.781653	0.93255	Non-significant	OID00667	CD48	Oncology II	seq.3292.75	CD48	CD48
P05412	0.0851653	0.782506	0.93255	Non-significant	OID01332	JUN	Cell Regulation	seq.10356.21	JUN	c-Jun
P56159	0.0194156	0.792067	0.941658	Non-significant	OID00333	GFR-alpha-1	Neurology	seq.3314.74	GFRA1	GFRa-1
Q9BZR6	0.0218601	0.795656	0.943636	Non-significant	OID01193	RTN4R	Metabolism	seq.5105.2	RTN4R	Nogo Receptor
Q8TE58	-0.0250224	0.797574	0.943636	Non-significant	OID00735	ADAM-TS 15	Oncology II	seq.4533.76	ADAMTS15	ATS15
P22223	0.0308951	0.804716	0.946788	Non-significant	OID00332	CDH3	Neurology	seq.2643.57	CDH3	P-Cadherin
Q9BZM5	0.0233389	0.806664	0.946788	Non-significant	OID00363	N2DL-2	Neurology	seq.3082.9	ULBP2	ULBP-2
P25786	-0.046027	0.807284	0.946788	Non-significant	OID01104	PSMA1	Organ Damage	seq.3859.50	PSMA1	PSA1
P21757	-0.0352878	0.807952	0.946788	Non-significant	OID00310	MSR1	Neurology	seq.3684.78	MSR1	Macrophage scavenger receptor
Q96PQ0	-0.0228698	0.812722	0.948718	Non-significant	OID01377	SORCS2	Cell Regulation	seq.4569.52	SORCS2	SORC2
Q99616	-0.0431153	0.813463	0.948718	Non-significant	OID00504	MCP-4	Inflammation	seq.4144.13	CCL13	MCP-4
Q9Y5C1	0.0190792	0.818664	0.950286	Non-significant	OID01306	ANGPTL3	Cardiometabolic	seq.3281.19	ANGPTL3	ANGL3
Q02246	-0.0263161	0.818678	0.950286	Non-significant	OID01108	CNTN2	Organ Damage	seq.3296.92	CNTN2	CNTN2
Q9NQ30	0.0211692	0.825733	0.955046	Non-significant	OID00729	ESM-1	Oncology II	seq.3805.16	ESM1	Endocan
P13500	-0.0369284	0.826669	0.955046	Non-significant	OID00576	MCP-1	Cardiovascular III	seq.2578.67	CCL2	MCP-1
P78423	-0.018569	0.833288	0.956382	Non-significant	OID00552	CX3CL1	Inflammation	seq.2827.23	CX3CL1	Fractalkine/CX3CL-1
P08887	-0.0218798	0.83498	0.956382	Non-significant	OID00602	IL-6RA	Cardiovascular III	seq.4139.71	IL6R	IL-6 sRa
Q9NNX6	-0.0190696	0.835783	0.956382	Non-significant	OID01491	CD209	Development	seq.3029.52	CD209	DC-SIGN
Q08431	-0.024699	0.836948	0.956382	Non-significant	OID01403	MFGE8	Development	seq.4455.89	MFGE8	MFGM
O75791	0.0845565	0.83861	0.956382	Non-significant	OID01154	GRAP2	Metabolism	seq.5265.12	GRAP2	GRB2-related adapter protein 2
Q9Y6Q6	0.0285139	0.841149	0.956382	Non-significant	OID00394	TNFRSF11A	Cardiovascular II	seq.5424.55	TNFRSF11A	RANK
Q9Y5W5	0.0168149	0.843255	0.956382	Non-significant	OID00742	WIF-1	Oncology II	seq.2848.2	WIF1	WIF-1
P30044	-0.0509706	0.843408	0.956382	Non-significant	OID00955	PRDX5	Immune Response	seq.5017.19	PRDX5	Peroxiredoxin-5
Q13261	-0.0120938	0.849842	0.959009	Non-significant	OID00514	IL-15RA	Inflammation	seq.3445.53	IL15RA	IL-15 Ra
P53582	-0.00844943	0.851627	0.959009	Non-significant	OID01097	METAP1	Organ Damage	seq.3210.1	METAP1	METAP1
Q86SJ2	-0.010837	0.852321	0.959009	Non-significant	OID01365	AMIGO2	Cell Regulation	seq.14134.49	AMIGO2	AMGO2
Q9HBG7	-0.017641	0.854162	0.959009	Non-significant	OID00669	LY9	Oncology II	seq.3324.51	LY9	LY9
O60609	0.0128092	0.855491	0.959009	Non-significant	OID00343	GDNFR-alpha-3	Neurology	seq.2505.49	GFRA3	GFRa-3
P80162	-0.0415377	0.863642	0.965941	Non-significant	OID00534	CXCL6	Inflammation	seq.3495.15	CXCL6	GCP-2
P48061	-0.0113009	0.866794	0.967264	Non-significant	OID01008	CXCL12	Immune Response	seq.3516.60	CXCL12	SDF-1
P22004	0.0208446	0.874377	0.973513	Non-significant	OID00379	BMP-6	Cardiovascular II	seq.8459.10	BMP6	BMP-6
P01127	-0.0384021	0.876417	0.973576	Non-significant	OID00401	PDGF subunit B	Cardiovascular II	seq.4149.8	PDGFB	PDGF-BB
P78556	0.0324592	0.881	0.976459	Non-significant	OID00556	CCL20	Inflammation	seq.2468.62	CCL20	MIP-3a
P09486	-0.00890776	0.885097	0.978464	Non-significant	OID00685	SPARC	Oncology II	seq.3043.49	SPARC	ON
P09769	0.0370775	0.893036	0.978464	Non-significant	OID01103	FGR	Organ Damage	seq.3810.50	FGR	FGR
P08709	0.0138233	0.893053	0.978464	Non-significant	OID01239	F7	Cardiometabolic	seq.3184.25	F7	Coagulation Factor VII
P34130	-0.0120062	0.893134	0.978464	Non-significant	OID00966	NTF4	Immune Response	seq.4146.58	NTF4	Neurotrophin-5
Q96AP7	0.0182398	0.895584	0.978464	Non-significant	OID01434	ESAM	Development	seq.2981.9	ESAM	ESAM
P39905	0.00981095	0.898194	0.978464	Non-significant	OID00475	GDNF	Inflammation	seq.5822.22	GDNF	GDNF
P22749	0.0132776	0.899043	0.978464	Non-significant	OID01262	GNLY	Cardiometabolic	seq.3195.50	GNLY	Granulysin
P36941	0.0136078	0.900269	0.978464	Non-significant	OID00583	LTBR	Cardiovascular III	seq.2636.10	LTBR	Lymphotoxin b R
P09104	0.03315	0.900745	0.978464	Non-significant	OID01138	ENO2	Metabolism	seq.10339.48	ENO2	NSE
P00441	0.0164968	0.903933	0.979759	Non-significant	OID01222	SOD1	Cardiometabolic	seq.2794.60	SOD1	SOD
Q9BQ51	0.0133303	0.905999	0.979836	Non-significant	OID00458	PD-L2	Cardiovascular II	seq.3004.67	PDCD1LG2	PD-L2
P37173	0.0132296	0.913094	0.983627	Non-significant	OID00665	TGFR-2	Oncology II	seq.5133.17	TGFBR2	TGF-b R II
P07585	0.0102652	0.914594	0.983627	Non-significant	OID00444	DCN	Cardiovascular II	seq.2666.53	DCN	Bone proteoglycan II
P01138	-0.00566605	0.916714	0.983627	Non-significant	OID00519	Beta-NGF	Inflammation	seq.5801.72	NGF	b-NGF
Q16719	0.0132238	0.918322	0.983627	Non-significant	OID00378	KYNU	Neurology	seq.4559.64	KYNU	KYNU
Q86VB7	-0.0138656	0.919521	0.983627	Non-significant	OID00577	CD163	Cardiovascular III	seq.5028.59	CD163	sCD163
P01589	0.0115816	0.923193	0.985409	Non-significant	OID00570	IL2-RA	Cardiovascular III	seq.3151.6	IL2RA	IL-2 sRa
Q9UKR3	0.0119619	0.925273	0.985486	Non-significant	OID00658	KLK13	Oncology II	seq.3200.49	KLK13	kallikrein 13
Q8N1Q1	-0.0335196	0.927759	0.985548	Non-significant	OID01146	CA13	Metabolism	seq.3420.21	CA13	Carbonic anhydrase XIII
P10145	0.012882	0.931154	0.985548	Non-significant	OID00471	IL8	Inflammation	seq.3447.64	CXCL8	IL-8
P14778	0.00804909	0.931353	0.985548	Non-significant	OID00613	IL-1RT1	Cardiovascular III	seq.2991.9	IL1R1	IL-1 sRI
P10147	-0.0117596	0.933509	0.985705	Non-significant	OID00440	CCL3	Cardiovascular II	seq.3040.59	CCL3	MIP-1a
Q16627	-0.00756432	0.943167	0.990279	Non-significant	OID01292	CCL14	Cardiometabolic	seq.2900.53	CCL14	HCC-1
P35247	0.00798054	0.945236	0.990279	Non-significant	OID00608	PSP-D	Cardiovascular III	seq.4414.69	SFTPD	SP-D
Q06418	-0.00906671	0.948865	0.990279	Non-significant	OID01190	TYRO3	Metabolism	seq.2611.72	TYRO3	Dtk
P20936	0.0135808	0.949666	0.990279	Non-significant	OID01078	RASA1	Organ Damage	seq.5481.16	RASA1	RASA1
P78552	0.00327249	0.949699	0.990279	Non-significant	OID01472	IL13RA1	Development	seq.2633.52	IL13RA1	IL-13 Ra1
Q9NRA1	0.00641998	0.950432	0.990279	Non-significant	OID01044	PDGFC	Organ Damage	seq.3828.54	PDGFC	PDGF-CC
P28799	-0.00403983	0.954635	0.990279	Non-significant	OID00579	GRN	Cardiovascular III	seq.4992.49	GRN	GRN
O95445	0.00426347	0.955019	0.990279	Non-significant	OID01221	APOM	Cardiometabolic	seq.14125.5	APOM	ApoM
P35318	-0.00695741	0.955992	0.990279	Non-significant	OID00381	ADM	Cardiovascular II	seq.14115.34	ADM	Adrenomedullin
Q01973	-0.00646693	0.96798	0.997676	Non-significant	OID01209	ROR1	Metabolism	seq.8474.6	ROR1	ROR1
P40225	-0.00604774	0.973433	0.997676	Non-significant	OID00452	THPO	Cardiovascular II	seq.5947.90	THPO	Tpo
P16234	-0.0025128	0.975829	0.997676	Non-significant	OID00355	PDGF-R-alpha	Neurology	seq.10366.11	PDGFRA	PDGFRA
O00451	-0.00163771	0.976022	0.997676	Non-significant	OID01311	GFRA2	Cell Regulation	seq.2515.14	GFRA2	GFRa-2
P21860	0.00152506	0.977109	0.997676	Non-significant	OID00683	ERBB3	Oncology II	seq.2617.56	ERBB3	ERBB3
O43699	-0.00224575	0.981571	0.997676	Non-significant	OID01317	SIGLEC6	Cell Regulation	seq.2741.22	SIGLEC6	Siglec-6
P25445	-0.0019093	0.982256	0.997676	Non-significant	OID00615	FAS	Cardiovascular III	seq.5392.73	FAS	"Fas, soluble"
Q96KN2	-0.00233111	0.982524	0.997676	Non-significant	OID01299	CNDP1	Cardiometabolic	seq.5456.59	CNDP1	CNDP1
P31994	-0.00387983	0.985218	0.997676	Non-significant	OID00442	IgG Fc receptor II-b	Cardiovascular II	seq.3310.62	FCGR2B	FCG2B
Q02487	-0.00198897	0.98701	0.997676	Non-significant	OID01411	DSC2	Development	seq.13126.52	DSC2	DSC2
P05231	0.0034265	0.987297	0.997676	Non-significant	OID00390	IL6	Cardiovascular II	seq.4673.13	IL6	IL-6
Q9GZV9	-0.00327095	0.991107	0.997676	Non-significant	OID00415	FGF-23	Cardiovascular II	seq.3807.1	FGF23	FGF23
O75509	-0.000869118	0.991438	0.997676	Non-significant	OID00365	TNFRSF21	Neurology	seq.5404.53	TNFRSF21	DR6
P07478	-0.00116994	0.99158	0.997676	Non-significant	OID01236	PRSS2	Cardiometabolic	seq.5034.79	PRSS2	Trypsin 2
P12318	-0.000823911	0.99525	0.998842	Non-significant	OID01244	FCGR2A	Cardiometabolic	seq.3309.2	FCGR2A	FCG2A
Q9BXN2	-0.0004079	0.997574	0.998842	Non-significant	OID01016	CLEC7A	Immune Response	seq.3603.60	CLEC7A	CLC7A
Q8TAD2	0.000221025	0.998842	0.998842	Non-significant	OID00403	IL-17D	Cardiovascular II	seq.4136.40	IL17D	IL-17D
