# Supplementary material for: Correlation between Olink and SomaScan proteomics platforms in adults with a Fontan circulation
Source: Int J Cardiol Congenit Heart Dis. 2025 Apr 15;20:100584. doi: 10.1016/j.ijcchd.2025.100584 (PMC12053979; doi:10.1016/j.ijcchd.2025.100584)
Supplement: Multimedia component 4 [file mmc4.xlsx]

## Sheet: Supplemental Data 3
Supplemental Table 3: Log2 fold change between males and females for proteins measured via SomaScan
Correlation between Olink and SomaScan Proteomics Platforms in Adults with a Fontan Circulation
Ismael Z. Assi, Michael J. Landzberg, Kristian C. Becker, David Renaud, Fernando Baraona Reyes, David M. Leone, Mark Benson, Miriam Michel, Robert E. Gerszten, Alexander R. Opotowsky
UniProt	Log2fc M/F	P_val	Adjusted_pval	Threshold	OlinkID	Assay	Panel	AptName	EntrezGeneSymbol	Target
O14793	0.721501	1.68478e-07	8.27227e-05	Significant	OID00328	GDF-8	Neurology	seq.14583.49	MSTN	Myostatin
P17936	-0.577926	5.02575e-06	0.00123382	Significant	OID01255	IGFBP3	Cardiometabolic	seq.2571.12	IGFBP3	IGFBP-3
P41159	-1.00256	9.62974e-05	0.0157607	Significant	OID00463	LEP	Cardiovascular II	seq.8484.24	LEP	Leptin
P13598	0.212934	0.00016662	0.0191814	Significant	OID00646	ICAM-2	Cardiovascular III	seq.5486.73	ICAM2	sICAM-2
Q9H2A7	-0.269159	0.00019533	0.0191814	Significant	OID00601	CXCL16	Cardiovascular III	seq.2436.49	CXCL16	"CXCL16, soluble"
Q9BY76	0.377482	0.000368189	0.0301301	Significant	OID01413	ANGPTL4	Development	seq.3796.79	ANGPTL4	ANGL4
Q9UIB8	-0.364737	0.000473801	0.0332337	Significant	OID00420	CD84	Cardiovascular II	seq.3642.4	CD84	SLAF5
Q9Y6Q6	0.290847	0.00125134	0.0768011	Non-significant	OID00394	TNFRSF11A	Cardiovascular II	seq.5424.55	TNFRSF11A	RANK
Q969Z4	0.318778	0.00199774	0.103319	Non-significant	OID01489	RELT	Development	seq.5115.31	RELT	RELT
O60911	-0.438343	0.00238091	0.103319	Non-significant	OID00702	CTSV	Oncology II	seq.3364.76	CTSV	Cathepsin V
P35968	-0.212799	0.00242402	0.103319	Non-significant	OID00677	VEGFR-2	Oncology II	seq.3651.50	KDR	VEGF sR2
Q9HBG7	-0.546634	0.00252511	0.103319	Non-significant	OID00669	LY9	Oncology II	seq.3324.51	LY9	LY9
P21757	0.141282	0.00312115	0.117884	Non-significant	OID00310	MSR1	Neurology	seq.3684.78	MSR1	Macrophage scavenger receptor
P01374	-0.134603	0.00350856	0.11933	Non-significant	OID00561	TNFB	Inflammation	seq.3505.6	LTA LTB	Lymphotoxin a1/b2
Q8N1Q1	-0.934939	0.00364552	0.11933	Non-significant	OID01146	CA13	Metabolism	seq.3420.21	CA13	Carbonic anhydrase XIII
O15123	-0.272059	0.00419637	0.128776	Non-significant	OID01132	ANGPT2	Metabolism	seq.2602.2	ANGPT2	Angiopoietin-2
P58499	0.306728	0.00552473	0.154513	Non-significant	OID01001	FAM3B	Immune Response	seq.9177.6	FAM3B	FAM3B
P17813	-0.36614	0.00595817	0.154513	Non-significant	OID01254	ENG	Cardiometabolic	seq.4908.6	ENG	Endoglin
P40225	-0.229712	0.00606981	0.154513	Non-significant	OID00452	THPO	Cardiovascular II	seq.5947.90	THPO	Tpo
Q06418	-0.260627	0.0062938	0.154513	Non-significant	OID01190	TYRO3	Metabolism	seq.2611.72	TYRO3	Dtk
P00915	0.422666	0.0073068	0.16503	Non-significant	OID01223	CA1	Cardiometabolic	seq.4969.2	CA1	Carbonic anhydrase I
P21810	-0.45352	0.0074498	0.16503	Non-significant	OID01339	BGN	Cell Regulation	seq.3284.75	BGN	BGN
Q14515	-0.184056	0.00793162	0.16503	Non-significant	OID01287	SPARCL1	Cardiometabolic	seq.4467.49	SPARCL1	SPARCL1
P01298	0.696415	0.00806665	0.16503	Non-significant	OID00726	PPY	Oncology II	seq.4588.1	PPY	PH
P01215	-0.362625	0.00878947	0.172625	Non-significant	OID01450	CGA	Development	seq.3032.11	CGA FSHB	FSH
Q9NRM6	0.3896	0.00929848	0.173917	Non-significant	OID01385	IL17RB	Cell Regulation	seq.5084.154	IL17RB	IL-17B R
O43557	-0.210994	0.00985802	0.173917	Non-significant	OID00506	TNFSF14	Inflammation	seq.5355.69	TNFSF14	LIGHT
P78556	0.233345	0.0102533	0.173917	Non-significant	OID00556	CCL20	Inflammation	seq.2468.62	CCL20	MIP-3a
P13500	0.22099	0.0106362	0.173917	Non-significant	OID00576	MCP-1	Cardiovascular III	seq.2578.67	CCL2	MCP-1
P54760	0.189087	0.0107473	0.173917	Non-significant	OID00569	EPHB4	Cardiovascular III	seq.3612.6	EPHB4	EphB4
Q13740	-0.179966	0.0109805	0.173917	Non-significant	OID00572	ALCAM	Cardiovascular III	seq.5451.1	ALCAM	ALCAM
Q9HAV5	0.1893	0.0124216	0.190099	Non-significant	OID00370	EDA2R	Neurology	seq.3083.71	EDA2R	XEDAR
Q96NZ8	0.283993	0.0127765	0.190099	Non-significant	OID00330	WFIKKN1	Neurology	seq.3191.50	WFIKKN1	WFKN1
Q9UHL4	0.149024	0.0140375	0.202183	Non-significant	OID01178	DPP7	Metabolism	seq.3608.12	DPP7	DPP2
P57087	0.136482	0.0146649	0.202183	Non-significant	OID00359	JAM-B	Neurology	seq.2997.8	JAM2	JAM-B
P09603	0.169135	0.0149198	0.202183	Non-significant	OID00562	CSF-1	Inflammation	seq.3738.54	CSF1	CSF-1
Q13561	0.172383	0.0152358	0.202183	Non-significant	OID01356	DCTN2	Cell Regulation	seq.5879.51	DCTN2	Dynactin subunit 2
P00797	0.695632	0.0159014	0.205463	Non-significant	OID00423	REN	Cardiovascular II	seq.3396.54	REN	Renin
O15031	0.205044	0.0168042	0.21156	Non-significant	OID01218	PLXNB2	Cardiometabolic	seq.9216.100	PLXNB2	PLXB2
O95994	0.228961	0.0192631	0.231819	Non-significant	OID01045	AGR2	Organ Damage	seq.4959.2	AGR2	AGR2
O95445	-0.274451	0.0193576	0.231819	Non-significant	OID01221	APOM	Cardiometabolic	seq.14125.5	APOM	ApoM
P23280	0.541596	0.0199934	0.233733	Non-significant	OID01452	CA6	Development	seq.3352.80	CA6	Carbonic anhydrase 6
Q9UKR0	-0.296482	0.0234287	0.267523	Non-significant	OID01395	KLK12	Cell Regulation	seq.3199.54	KLK12	kallikrein 12
P48023	-0.319173	0.0258607	0.283366	Non-significant	OID00694	FASLG	Oncology II	seq.3052.8	FASLG	"Fas ligand, soluble"
P22748	-0.162835	0.0259704	0.283366	Non-significant	OID01261	CA4	Cardiometabolic	seq.3177.49	CA4	Carbonic Anhydrase IV
Q9UK05	-0.22676	0.0288458	0.307898	Non-significant	OID00450	GDF-2	Cardiovascular II	seq.4880.21	GDF2	GDF2
P23284	0.144503	0.0318558	0.323069	Non-significant	OID01480	PPIB	Development	seq.4718.5	PPIB	PPIB
Q8IXJ6	0.376827	0.0319654	0.323069	Non-significant	OID00538	SIRT2	Inflammation	seq.5030.52	SIRT2	SIRT2
P78324	-0.624809	0.0322411	0.323069	Non-significant	OID00628	SHPS-1	Cardiovascular III	seq.5430.66	SIRPA	SHPS1
P80188	0.171252	0.0339622	0.328208	Non-significant	OID01278	LCN2	Cardiometabolic	seq.2836.68	LCN2	Lipocalin 2
P01583	-0.156426	0.0368894	0.328208	Non-significant	OID00493	IL-1 alpha	Inflammation	seq.4851.25	IL1A	IL-1a
P36941	-0.154146	0.0369253	0.328208	Non-significant	OID00583	LTBR	Cardiovascular III	seq.2636.10	LTBR	Lymphotoxin b R
Q49AH0	0.169984	0.0373236	0.328208	Non-significant	OID01359	CDNF	Cell Regulation	seq.4962.52	CDNF	ARMEL
P08833	-0.567547	0.037758	0.328208	Non-significant	OID00604	IGFBP-1	Cardiovascular III	seq.2771.35	IGFBP1	IGFBP-1
Q9NQ76	0.204927	0.038769	0.328208	Non-significant	OID00132	MEPE	Cardiovascular III	seq.3209.69	MEPE	MEPE
P25786	0.143728	0.0395209	0.328208	Non-significant	OID01104	PSMA1	Organ Damage	seq.3859.50	PSMA1	PSA1
P04626	0.28007	0.0403433	0.328208	Non-significant	OID00682	ERBB2	Oncology II	seq.2616.23	ERBB2	ERBB2
Q92583	-0.412402	0.0411958	0.328208	Non-significant	OID00439	CCL17	Cardiovascular II	seq.3519.3	CCL17	TARC
P78423	-0.162594	0.0416423	0.328208	Non-significant	OID00552	CX3CL1	Inflammation	seq.2827.23	CX3CL1	Fractalkine/CX3CL-1
O60609	0.147846	0.0428779	0.328208	Non-significant	OID00343	GDNFR-alpha-3	Neurology	seq.2505.49	GFRA3	GFRa-3
O15467	0.253311	0.0429978	0.328208	Non-significant	OID00654	CCL16	Cardiovascular III	seq.4913.78	CCL16	HCC-4
Q9BXY4	-0.153795	0.0430891	0.328208	Non-significant	OID00737	RSPO3	Oncology II	seq.13094.75	RSPO3	RSPO3
O60259	-0.247881	0.0438313	0.328208	Non-significant	OID00676	hK8	Oncology II	seq.2834.54	KLK8	kallikrein 8
P39905	0.116147	0.0442764	0.328208	Non-significant	OID00475	GDNF	Inflammation	seq.5822.22	GDNF	GDNF
P35443	0.158624	0.0443889	0.328208	Non-significant	OID01268	THBS4	Cardiometabolic	seq.3340.53	THBS4	TSP4
Q9UBX7	-0.286298	0.0452492	0.328208	Non-significant	OID00673	hK11	Oncology II	seq.2831.29	KLK11	Kallikrein 11
P10451	-0.41982	0.045293	0.328208	Non-significant	OID00621	OPN	Cardiovascular III	seq.13113.7	SPP1	Osteopontin
Q08334	-0.0972014	0.0460284	0.328208	Non-significant	OID00515	IL-10RB	Inflammation	seq.2631.50	IL10RB	IL-10 Rb
Q06830	0.283601	0.0462003	0.328208	Non-significant	OID00952	PRDX1	Immune Response	seq.3855.56	PRDX1	Peroxiredoxin-1
Q9Y275	-0.210345	0.0478191	0.328208	Non-significant	OID00617	TNFSF13B	Cardiovascular III	seq.3059.50	TNFSF13B	BAFF
P60568	-0.330287	0.0481505	0.328208	Non-significant	OID00495	IL2	Inflammation	seq.3070.1	IL2	IL-2
P19883	0.132704	0.0485809	0.328208	Non-significant	OID00418	FS	Cardiovascular II	seq.4132.27	FST	FST
Q16674	-0.179531	0.0487968	0.328208	Non-significant	OID00701	MIA	Oncology II	seq.2687.2	MIA	MIA
P35916	-0.165755	0.0499079	0.329119	Non-significant	OID00740	VEGFR-3	Oncology II	seq.2358.19	FLT4	VEGF sR3
P17931	-0.115614	0.0502728	0.329119	Non-significant	OID00578	Gal-3	Cardiovascular III	seq.3066.12	LGALS3	Galectin-3
Q16288	-0.239367	0.0535365	0.339684	Non-significant	OID00372	NTRK3	Neurology	seq.2658.27	NTRK3	TrkC
Q14005	0.123755	0.0537843	0.339684	Non-significant	OID00434	IL16	Cardiovascular II	seq.2774.10	IL16	IL-16
Q9Y5C1	0.0856656	0.0539621	0.339684	Non-significant	OID01306	ANGPTL3	Cardiometabolic	seq.3281.19	ANGPTL3	ANGL3
Q9HB29	-0.108411	0.0557079	0.346235	Non-significant	OID00400	IL1RL2	Cardiovascular II	seq.2994.71	IL1RL2	IL-1Rrp2
Q86SJ2	-0.18892	0.0578889	0.355293	Non-significant	OID01365	AMIGO2	Cell Regulation	seq.14134.49	AMIGO2	AMGO2
Q9Y286	-0.131979	0.0592242	0.359001	Non-significant	OID01160	SIGLEC7	Metabolism	seq.2742.68	SIGLEC7	Siglec-7
Q8N126	-0.293836	0.0616874	0.362663	Non-significant	OID00290	CADM3	Neurology	seq.3630.27	CADM3	Nectin-like protein 1
P05362	0.323249	0.0624897	0.362663	Non-significant	OID01230	ICAM1	Cardiometabolic	seq.4342.10	ICAM1	sICAM-1
Q15582	0.148294	0.0632061	0.362663	Non-significant	OID01291	TGFBI	Cardiometabolic	seq.3283.21	TGFBI	BGH3
Q03405	-0.187456	0.0633346	0.362663	Non-significant	OID00620	U-PAR	Cardiovascular III	seq.2652.15	PLAUR	suPAR
Q9BXN2	0.154754	0.0641955	0.362663	Non-significant	OID01016	CLEC7A	Immune Response	seq.3603.60	CLEC7A	CLC7A
O00339	-0.133897	0.0661347	0.362663	Non-significant	OID01401	MATN2	Development	seq.3325.2	MATN2	MATN2
Q9BWV1	-0.254116	0.0667448	0.362663	Non-significant	OID00386	BOC	Cardiovascular II	seq.4328.2	BOC	BOC
P29460	-0.290651	0.0669961	0.362663	Non-significant	OID00523	IL-12B	Inflammation	seq.10365.132	IL12B IL23A	IL-23
Q12884	0.170989	0.0670763	0.362663	Non-significant	OID01282	FAP	Cardiometabolic	seq.5029.3	FAP	SEPR
P01833	-0.302421	0.0672146	0.362663	Non-significant	OID00411	PIgR	Cardiovascular II	seq.3216.2	PIGR	PIGR
P00519	-0.0661431	0.0691144	0.368861	Non-significant	OID00712	ABL1	Oncology II	seq.3341.33	ABL1	ABL1
P15260	-0.172196	0.0710663	0.3752	Non-significant	OID00670	IFN-gamma-R1	Oncology II	seq.5825.49	IFNGR1	IFN-g R1
Q8N423	-0.164581	0.0729097	0.377495	Non-significant	OID01296	LILRB2	Cardiometabolic	seq.5091.28	LILRB2	ILT-4
O75144	0.399531	0.0730388	0.377495	Non-significant	OID00731	ICOSLG	Oncology II	seq.5061.27	ICOSLG	B7-H2
P49767	0.164738	0.0744492	0.377973	Non-significant	OID01060	VEGFC	Organ Damage	seq.3132.1	VEGFC	VEGF-C
Q03403	-0.277699	0.0746709	0.377973	Non-significant	OID01130	TFF2	Metabolism	seq.9191.8	TFF2	Trefoil factor 2
Q8TDQ0	-0.199615	0.0758068	0.379807	Non-significant	OID01410	HAVCR2	Development	seq.5134.52	HAVCR2	TIMD3
O00300	-0.13305	0.0811692	0.398551	Non-significant	OID00571	OPG	Cardiovascular III	seq.2526.53	TNFRSF11B	OPG
Q9UBU3	-0.208849	0.0818574	0.398551	Non-significant	OID01140	GHRL	Metabolism	seq.8447.11	GHRL	ghrelin
Q6UX15	-0.141893	0.081983	0.398551	Non-significant	OID00326	LAYN	Neurology	seq.2635.61	LAYN	Layilin
Q13651	-0.0717898	0.0833127	0.401044	Non-significant	OID00508	IL-10RA	Inflammation	seq.10344.334	IL10RA	IL-10 Ra
P04275	0.160458	0.0850892	0.401265	Non-significant	OID00651	vWF	Cardiovascular III	seq.3050.7	VWF	vWF
P19320	0.183135	0.0866263	0.401265	Non-significant	OID01257	VCAM1	Cardiometabolic	seq.2967.8	VCAM1	VCAM-1
Q9Y336	1.22861	0.0866879	0.401265	Non-significant	OID00294	Siglec-9	Neurology	seq.3007.7	SIGLEC9	Siglec-9
P42574	-0.482305	0.0870217	0.401265	Non-significant	OID00630	CASP-3	Cardiovascular III	seq.3593.72	CASP3	Caspase-3
P08069	0.148348	0.0879336	0.401265	Non-significant	OID00681	IGF1R	Oncology II	seq.4232.19	IGF1R	IGF-I sR
Q9NNX6	-0.161657	0.0890094	0.401265	Non-significant	OID01491	CD209	Development	seq.3029.52	CD209	DC-SIGN
P13987	0.113019	0.0890792	0.401265	Non-significant	OID01248	CD59	Cardiometabolic	seq.11514.196	CD59	CD59
P09237	-0.232629	0.0916355	0.40676	Non-significant	OID00441	MMP7	Cardiovascular II	seq.2789.26	MMP7	MMP-7
P14778	-0.245589	0.091956	0.40676	Non-significant	OID00613	IL-1RT1	Cardiovascular III	seq.2991.9	IL1R1	IL-1 sRI
Q9GZV9	-0.342412	0.0937762	0.411108	Non-significant	OID00415	FGF-23	Cardiovascular II	seq.3807.1	FGF23	FGF23
P28325	0.357122	0.0953188	0.412962	Non-significant	OID00491	CST5	Inflammation	seq.3803.10	CST5	CYTD
O75356	-0.139724	0.0958811	0.412962	Non-significant	OID01165	ENTPD5	Metabolism	seq.4437.56	ENTPD5	ENTP5
P24592	0.177963	0.100853	0.430599	Non-significant	OID01264	IGFBP6	Cardiometabolic	seq.2686.67	IGFBP6	IGFBP-6
Q9P0G3	-0.090716	0.101945	0.430606	Non-significant	OID00690	hK14	Oncology II	seq.3681.87	KLK14	kallikrein 14
Q16790	0.241705	0.102609	0.430606	Non-significant	OID00700	CAIX	Oncology II	seq.3798.71	CA9	Carbonic anhydrase 9
P09238	-0.286793	0.107521	0.444493	Non-significant	OID00527	MMP-10	Inflammation	seq.8479.4	MMP10	MMP-10
P30533	0.161194	0.108459	0.444493	Non-significant	OID00311	Alpha-2-MRAP	Neurology	seq.3640.14	LRPAP1	RAP
Q9NRJ3	-0.194087	0.109259	0.444493	Non-significant	OID00539	CCL28	Inflammation	seq.2890.59	CCL28	CCL28
P07949	0.221255	0.110072	0.444493	Non-significant	OID00716	RET	Oncology II	seq.3220.40	RET	RET
O60880	0.267929	0.110444	0.444493	Non-significant	OID01002	SH2D1A	Immune Response	seq.4567.82	SH2D1A	SH21A
Q9HD89	0.183282	0.114136	0.445433	Non-significant	OID00603	RETN	Cardiovascular III	seq.3046.31	RETN	resistin
P21246	-0.137687	0.115059	0.445433	Non-significant	OID01099	PTN	Organ Damage	seq.3045.72	PTN	PTN
Q99538	0.0838997	0.115234	0.445433	Non-significant	OID01460	LGMN	Development	seq.3622.33	LGMN	LGMN
P37023	0.126072	0.115975	0.445433	Non-significant	OID00346	SKR3	Neurology	seq.2969.11	ACVRL1	ALK-1
Q13007	-0.197191	0.118112	0.445433	Non-significant	OID00524	IL-24	Inflammation	seq.3321.2	IL24	IL24
O14763	0.243577	0.11812	0.445433	Non-significant	OID00396	TRAIL-R2	Cardiovascular II	seq.5534.49	TNFRSF10B	TRAIL R2
Q8NEV9	-0.0992002	0.118552	0.445433	Non-significant	OID00402	IL-27	Cardiovascular II	seq.2829.19	IL27 EBI3	IL-27
P42701	0.0854764	0.118837	0.445433	Non-significant	OID01019	IL12RB1	Immune Response	seq.2632.5	IL12RB1	IL-12 Rb1
Q9UBX1	-0.127601	0.118852	0.445433	Non-significant	OID01400	CTSF	Development	seq.9212.22	CTSF	CATF
P10147	0.177852	0.11975	0.445433	Non-significant	OID00440	CCL3	Cardiovascular II	seq.3040.59	CCL3	MIP-1a
P01034	0.0699318	0.121605	0.448933	Non-significant	OID01225	CST3	Cardiometabolic	seq.2609.59	CST3	Cystatin C
Q9BQB4	0.237731	0.124154	0.45224	Non-significant	OID01174	SOST	Metabolism	seq.13101.60	SOST	SOST
Q07654	-0.233279	0.124539	0.45224	Non-significant	OID00573	TFF3	Cardiovascular III	seq.4721.54	TFF3	TFF3
P15848	0.263611	0.125264	0.45224	Non-significant	OID01337	ARSB	Cell Regulation	seq.3172.28	ARSB	ARSB
P02144	0.132248	0.127994	0.457383	Non-significant	OID00616	MB	Cardiovascular III	seq.3042.7	MB	Myoglobin
P20160	0.187148	0.128568	0.457383	Non-significant	OID00597	AZU1	Cardiovascular III	seq.2751.16	AZU1	Azurocidin
Q9Y5Y7	-0.161547	0.129483	0.457383	Non-significant	OID01307	LYVE1	Cardiometabolic	seq.3206.4	LYVE1	LYVE1
P48061	-0.0960291	0.134286	0.467257	Non-significant	OID01008	CXCL12	Immune Response	seq.3516.60	CXCL12	SDF-1
Q15485	-0.133008	0.134991	0.467257	Non-significant	OID01290	FCN2	Cardiometabolic	seq.3313.21	FCN2	FCN2
Q15828	0.169564	0.135133	0.467257	Non-significant	OID01437	CST6	Development	seq.3303.23	CST6	Cystatin M
P55774	0.174403	0.137086	0.470693	Non-significant	OID01276	CCL18	Cardiometabolic	seq.3044.3	CCL18	PARC
Q76LX8	-0.156043	0.140109	0.476758	Non-significant	OID00385	ADAM-TS13	Cardiovascular II	seq.3175.51	ADAMTS13	ATS13
P07585	-0.119755	0.142312	0.476758	Non-significant	OID00444	DCN	Cardiovascular II	seq.2666.53	DCN	Bone proteoglycan II
Q16719	-0.134853	0.142838	0.476758	Non-significant	OID00378	KYNU	Neurology	seq.4559.64	KYNU	KYNU
P13591	0.139067	0.143597	0.476758	Non-significant	OID01247	NCAM1	Cardiometabolic	seq.4498.62	NCAM1	NCAM-120
Q8NBP7	-0.1495	0.143707	0.476758	Non-significant	OID00619	PCSK9	Cardiovascular III	seq.5231.79	PCSK9	PCSK9
P00533	0.107528	0.146435	0.482549	Non-significant	OID00637	EGFR	Cardiovascular III	seq.2677.1	EGFR	ERBB1
P55773	-0.138237	0.149716	0.485917	Non-significant	OID00530	CCL23	Inflammation	seq.2913.1	CCL23	MPIF-1
Q9BYF1	0.154032	0.149794	0.485917	Non-significant	OID00457	ACE2	Cardiovascular II	seq.2805.6	ACE2	ACE2
Q9NQ25	0.241017	0.150766	0.485917	Non-significant	OID00383	SLAMF7	Cardiovascular II	seq.5487.7	SLAMF7	SLAF7
Q76M96	0.109165	0.151737	0.485917	Non-significant	OID01144	CCDC80	Metabolism	seq.3234.23	CCDC80	URB
Q9UBP4	-0.122341	0.153157	0.485917	Non-significant	OID01407	DKK3	Development	seq.3607.71	DKK3	DKK3
Q13231	-0.199145	0.153634	0.485917	Non-significant	OID00605	CHIT1	Cardiovascular III	seq.3600.2	CHIT1	Chitotriosidase-1
P19957	0.206848	0.154385	0.485917	Non-significant	OID00609	PI3	Cardiovascular III	seq.4982.54	PI3	Elafin
P14780	0.280975	0.157701	0.492633	Non-significant	OID00568	MMP-9	Cardiovascular III	seq.2579.17	MMP9	MMP-9
Q96B86	0.103599	0.158904	0.492633	Non-significant	OID00305	RGMA	Neurology	seq.5483.1	RGMA	RGMA
P08581	-0.101372	0.159529	0.492633	Non-significant	OID01238	MET	Cardiometabolic	seq.2837.3	MET	Met
P00750	0.130345	0.160991	0.494042	Non-significant	OID00635	t-PA	Cardiovascular III	seq.2212.69	PLAT	tPA
Q9BZM5	0.189759	0.172235	0.525262	Non-significant	OID00363	N2DL-2	Neurology	seq.3082.9	ULBP2	ULBP-2
P41271	-0.207207	0.176404	0.529799	Non-significant	OID00298	NBL1	Neurology	seq.2944.66	NBL1	DAN
P09758	0.0960154	0.17798	0.529799	Non-significant	OID01334	TACSTD2	Cell Regulation	seq.2619.72	TACSTD2	GA733-1 protein
P08709	-0.207958	0.178518	0.529799	Non-significant	OID01239	F7	Cardiometabolic	seq.3184.25	F7	Coagulation Factor VII
Q9NP84	-0.114438	0.179719	0.529799	Non-significant	OID00345	TNFRSF12A	Neurology	seq.5138.50	TNFRSF12A	TWEAKR
P50895	0.120067	0.18197	0.529799	Non-significant	OID01429	BCAM	Development	seq.2816.50	BCAM	BCAM
P35247	0.464329	0.182242	0.529799	Non-significant	OID00608	PSP-D	Cardiovascular III	seq.4414.69	SFTPD	SP-D
P08254	-0.231347	0.183841	0.529799	Non-significant	OID00644	MMP-3	Cardiovascular III	seq.2788.55	MMP3	MMP-3
P53634	-0.067319	0.183998	0.529799	Non-significant	OID00356	CTSC	Neurology	seq.3178.5	CTSC	CATC
O14836	0.120645	0.184393	0.529799	Non-significant	OID00461	TNFRSF13B	Cardiovascular II	seq.2704.74	TNFRSF13B	TACI
Q13421	0.165514	0.184748	0.529799	Non-significant	OID00660	MSLN	Oncology II	seq.3893.64	MSLN	Mesothelin
Q9UNE0	-0.259435	0.185591	0.529799	Non-significant	OID00946	EDAR	Immune Response	seq.2977.7	EDAR	EDAR
Q16620	0.0943596	0.188788	0.531294	Non-significant	OID00338	NTRK2	Neurology	seq.4866.59	NTRK2	TrkB
Q4KMG0	0.127614	0.189638	0.531294	Non-significant	OID01441	CDON	Development	seq.4541.49	CDON	CDON
Q16552	0.137564	0.190196	0.531294	Non-significant	OID00485	IL-17A	Inflammation	seq.9170.24	IL17A	IL-17
Q99075	0.113827	0.193824	0.531294	Non-significant	OID00449	HB-EGF	Cardiovascular II	seq.4134.4	HBEGF	HB-EGF
P10144	0.163059	0.195093	0.531294	Non-significant	OID00743	GZMB	Oncology II	seq.4133.54	GZMB	Granzyme B
P33151	0.0923057	0.195294	0.531294	Non-significant	OID00587	CDH5	Cardiovascular III	seq.2819.23	CDH5	Cadherin-5
P47929	0.112334	0.195526	0.531294	Non-significant	OID01344	LGALS7	Cell Regulation	seq.9196.8	LGALS7	Galectin-7
O00548	0.117165	0.196447	0.531294	Non-significant	OID00710	DLL1	Oncology II	seq.5349.69	DLL1	DLL1
P09960	-0.303934	0.197591	0.531294	Non-significant	OID01063	LTA4H	Organ Damage	seq.3204.2	LTA4H	LKHA4
Q92765	0.118472	0.199899	0.531294	Non-significant	OID00312	sFRP-3	Neurology	seq.2841.13	FRZB	sFRP-3
P78380	0.239596	0.200218	0.531294	Non-significant	OID00405	LOX-1	Cardiovascular II	seq.3636.37	OLR1	OLR1
P56470	0.0688972	0.200507	0.531294	Non-significant	OID00626	Gal-4	Cardiovascular III	seq.2982.82	LGALS4	Galectin-4
O43291	0.156304	0.202073	0.531294	Non-significant	OID01408	SPINT2	Development	seq.2843.13	SPINT2	SPINT2
P20711	0.059429	0.202445	0.531294	Non-significant	OID01128	DDC	Metabolism	seq.3538.26	DDC	dopa decarboxylase
P02778	-0.169344	0.203123	0.531294	Non-significant	OID00535	CXCL10	Inflammation	seq.4141.79	CXCL10	IP-10
Q99731	-0.280699	0.203428	0.531294	Non-significant	OID00513	CCL19	Inflammation	seq.4922.13	CCL19	MIP-3b
P00441	0.129569	0.205108	0.531488	Non-significant	OID01222	SOD1	Cardiometabolic	seq.2794.60	SOD1	SOD
P15514	0.210052	0.206054	0.531488	Non-significant	OID01009	AREG	Immune Response	seq.2970.60	AREG	AREG
P05112	0.0706988	0.20675	0.531488	Non-significant	OID00546	IL4	Inflammation	seq.2906.55	IL4	IL-4
P01133	0.149325	0.208249	0.532553	Non-significant	OID00662	EGF	Oncology II	seq.5509.7	EGF	EGF
Q6YHK3	-0.153109	0.213322	0.5427	Non-significant	OID01447	CD109	Development	seq.3290.50	CD109	CD109
Q96GW7	-0.138944	0.216274	0.546336	Non-significant	OID00325	BCAN	Neurology	seq.3461.58	BCAN	PGCB
Q99497	-0.114346	0.217284	0.546336	Non-significant	OID01423	PARK7	Development	seq.5016.61	PARK7	PARK7
Q5KU26	-0.130258	0.219092	0.546336	Non-significant	OID01462	COLEC12	Development	seq.5457.5	COLEC12	COLEC12
P16871	0.157867	0.219478	0.546336	Non-significant	OID01253	IL7R	Cardiometabolic	seq.5089.11	IL7R	IL-7 Ra
Q99988	0.185498	0.221355	0.546336	Non-significant	OID00595	GDF-15	Cardiovascular III	seq.4374.45	GDF15	MIC-1
P16581	-0.187469	0.222299	0.546336	Non-significant	OID00596	SELE	Cardiovascular III	seq.3470.1	SELE	sE-Selectin
Q14108	0.207357	0.222779	0.546336	Non-significant	OID00300	SCARB2	Neurology	seq.5100.53	SCARB2	LIMP II
O75791	0.117171	0.223653	0.546336	Non-significant	OID01154	GRAP2	Metabolism	seq.5265.12	GRAP2	GRB2-related adapter protein 2
P21860	-0.0750997	0.225958	0.549234	Non-significant	OID00683	ERBB3	Oncology II	seq.2617.56	ERBB3	ERBB3
Q9BQ51	-0.101024	0.229065	0.551664	Non-significant	OID00458	PD-L2	Cardiovascular II	seq.3004.67	PDCD1LG2	PD-L2
P19022	0.128127	0.229205	0.551664	Non-significant	OID01189	CDH2	Metabolism	seq.3797.1	CDH2	Cadherin-2
O95274	-0.136244	0.230808	0.552379	Non-significant	OID00678	LYPD3	Oncology II	seq.13107.9	LYPD3	LYPD3
O00253	-0.165515	0.231752	0.552379	Non-significant	OID00448	AGRP	Cardiovascular II	seq.2813.11	AGRP	ART
Q9UJ71	0.0736939	0.234427	0.553935	Non-significant	OID00730	CD207	Oncology II	seq.3361.26	CD207	CLC4K
Q8TE58	0.153358	0.235905	0.553935	Non-significant	OID00735	ADAM-TS 15	Oncology II	seq.4533.76	ADAMTS15	ATS15
P49771	-0.171034	0.236232	0.553935	Non-significant	OID00533	Flt3L	Inflammation	seq.3053.49	FLT3LG	Flt3 ligand
P10145	0.117997	0.236917	0.553935	Non-significant	OID00471	IL8	Inflammation	seq.3447.64	CXCL8	IL-8
Q9BZR6	0.117249	0.239418	0.556962	Non-significant	OID01193	RTN4R	Metabolism	seq.5105.2	RTN4R	Nogo Receptor
P09341	-0.206088	0.241208	0.556962	Non-significant	OID00404	CXCL1	Cardiovascular II	seq.2985.35	CXCL1	Gro-a
Q9UBT3	-0.134266	0.241615	0.556962	Non-significant	OID00369	Dkk-4	Neurology	seq.3365.7	DKK4	Dkk-4
P29965	0.139304	0.245235	0.562665	Non-significant	OID00382	CD40-L	Cardiovascular II	seq.3534.14	CD40LG	"CD40 ligand, soluble"
P98073	-0.0592766	0.248596	0.567725	Non-significant	OID01116	TMPRSS15	Organ Damage	seq.3189.61	TMPRSS15	Enterokinase
P09104	-0.201942	0.251394	0.571455	Non-significant	OID01138	ENO2	Metabolism	seq.10339.48	ENO2	NSE
P46531	-0.0600401	0.253567	0.573048	Non-significant	OID01273	NOTCH1	Cardiometabolic	seq.5107.7	NOTCH1	Notch 1
Q96PQ0	0.191643	0.254429	0.573048	Non-significant	OID01377	SORCS2	Cell Regulation	seq.4569.52	SORCS2	SORC2
P12544	0.12053	0.258825	0.575471	Non-significant	OID00339	GZMA	Neurology	seq.3440.7	GZMA	granzyme A
P35225	-0.0726775	0.258941	0.575471	Non-significant	OID00525	IL13	Inflammation	seq.3072.4	IL13	IL-13
P31948	0.185229	0.25902	0.575471	Non-significant	OID01465	STIP1	Development	seq.5489.18	STIP1	Stress-induced-phosphoprotein 1
P48740	-0.0801957	0.261422	0.575767	Non-significant	OID01014	MASP1	Immune Response	seq.3605.77	MASP1	MASP3
P80511	0.191429	0.261499	0.575767	Non-significant	OID00541	EN-RAGE	Inflammation	seq.5852.6	S100A12	S100A12
Q9UKR3	-0.143879	0.268757	0.589106	Non-significant	OID00658	KLK13	Oncology II	seq.3200.49	KLK13	kallikrein 13
P03950	0.0361173	0.272492	0.594639	Non-significant	OID01226	ANG	Cardiometabolic	seq.4874.3	ANG	Angiogenin
Q9NS68	0.132908	0.275333	0.59818	Non-significant	OID00718	TNFRSF19	Oncology II	seq.5131.15	TNFRSF19	TAJ
P39900	-0.166245	0.279079	0.600491	Non-significant	OID00456	MMP12	Cardiovascular II	seq.4496.60	MMP12	MMP-12
P07451	0.251408	0.281304	0.600491	Non-significant	OID01235	CA3	Cardiometabolic	seq.3799.11	CA3	Carbonic anhydrase III
P01588	-0.222251	0.281936	0.600491	Non-significant	OID01043	EPO	Organ Damage	seq.5813.58	EPO	Epo
P31994	-0.288898	0.284766	0.600491	Non-significant	OID00442	IgG Fc receptor II-b	Cardiovascular II	seq.3310.62	FCGR2B	FCG2B
P58294	0.059904	0.284847	0.600491	Non-significant	OID01347	PROK1	Cell Regulation	seq.2247.20	PROK1	EG-VEGF
Q08431	-0.177438	0.285026	0.600491	Non-significant	OID01403	MFGE8	Development	seq.4455.89	MFGE8	MFGM
Q99616	0.133812	0.286162	0.600491	Non-significant	OID00504	MCP-4	Inflammation	seq.4144.13	CCL13	MCP-4
Q9UGM5	-0.0352529	0.286181	0.600491	Non-significant	OID01305	FETUB	Cardiometabolic	seq.3367.8	FETUB	FETUB
Q9NR71	-0.169401	0.289057	0.603944	Non-significant	OID00361	N-CDase	Neurology	seq.3212.30	ASAH2	ASAH2
Q03167	-0.0919962	0.292041	0.60502	Non-significant	OID01279	TGFBR3	Cardiometabolic	seq.3009.3	TGFBR3	TGF-b R III
Q12860	-0.118031	0.292146	0.60502	Non-significant	OID00586	CNTN1	Cardiovascular III	seq.2974.61	CNTN1	contactin-1
Q6UWV6	0.200855	0.29423	0.60502	Non-significant	OID01181	ENPP7	Metabolism	seq.4435.66	ENPP7	ENPP7
Q07954	-0.163097	0.294855	0.60502	Non-significant	OID01030	LRP1	Organ Damage	seq.9182.3	LRP1	sLRP1
P03951	-0.0917977	0.295977	0.60502	Non-significant	OID01227	F11	Cardiometabolic	seq.2190.55	F11	Coagulation Factor XI
Q8NHL6	-0.111946	0.297668	0.60502	Non-significant	OID01297	LILRB1	Cardiometabolic	seq.5090.49	LILRB1	ILT-2
P07359	-0.0697628	0.298197	0.60502	Non-significant	OID01234	GP1BA	Cardiometabolic	seq.4990.87	GP1BA	GP1BA
P16860	-0.194035	0.3007	0.607587	Non-significant	OID00455	BNP	Cardiovascular II	seq.3723.1	NPPB	BNP-32
P26447	0.09295	0.303542	0.60998	Non-significant	OID00680	S100A4	Oncology II	seq.14116.129	S100A4	S100A4
P35442	-0.144155	0.304369	0.60998	Non-significant	OID00427	THBS2	Cardiovascular II	seq.3339.33	THBS2	TSP2
P05154	0.0414351	0.315169	0.629056	Non-significant	OID01229	SERPINA5	Cardiometabolic	seq.3389.7	SERPINA5	PCI
P11226	-0.137241	0.318757	0.633041	Non-significant	OID01243	MBL2	Cardiometabolic	seq.3000.66	MBL2	MBL
P10721	-0.107757	0.321002	0.633041	Non-significant	OID01241	KIT	Cardiometabolic	seq.2475.1	KIT	SCF sR
O15197	-0.0799781	0.321033	0.633041	Non-significant	OID00313	EPHB6	Neurology	seq.5078.82	EPHB6	EphB6
P55957	-0.181236	0.323039	0.634449	Non-significant	OID01051	BID	Organ Damage	seq.5798.3	BID	BID
P07947	0.0963887	0.327072	0.639809	Non-significant	OID01070	YES1	Organ Damage	seq.2878.66	YES1	YES
P40121	0.226244	0.328911	0.640855	Non-significant	OID01050	CAPG	Organ Damage	seq.4968.50	CAPG	CAPG
Q9BZW8	0.241502	0.332233	0.644769	Non-significant	OID00477	CD244	Inflammation	seq.5063.12	CD244	CD244
P13725	-0.0430662	0.335391	0.646432	Non-significant	OID00494	OSM	Inflammation	seq.2693.20	OSM	OSM
P27930	0.0754688	0.336343	0.646432	Non-significant	OID00627	IL-1RT2	Cardiovascular III	seq.14133.93	IL1R2	IL-1 sRII
P01127	0.218966	0.33704	0.646432	Non-significant	OID00401	PDGF subunit B	Cardiovascular II	seq.4149.8	PDGFB	PDGF-BB
Q9UHX3	0.0774818	0.339739	0.646662	Non-significant	OID01180	ADGRE2	Metabolism	seq.4546.27	ADGRE2	EMR2
P16234	-0.204949	0.3399	0.646662	Non-significant	OID00355	PDGF-R-alpha	Neurology	seq.10366.11	PDGFRA	PDGFRA
O14625	-0.152756	0.34241	0.646662	Non-significant	OID00486	CXCL11	Inflammation	seq.3038.9	CXCL11	I-TAC
Q29983	-0.228579	0.342428	0.646662	Non-significant	OID00723	MIC-A/B	Oncology II	seq.2730.58	MICA	MICA
Q9NYY1	-0.0587571	0.344864	0.648767	Non-significant	OID00537	IL-20	Inflammation	seq.4138.25	IL20	IL-20
P29459	0.0930556	0.350384	0.652838	Non-significant	OID00368	IL12	Neurology	seq.10367.62	IL12A IL12B	IL-12
P20333	-0.10882	0.350426	0.652838	Non-significant	OID00567	TNF-R2	Cardiovascular III	seq.3152.57	TNFRSF1B	TNF sR-II
P35475	-0.116109	0.351017	0.652838	Non-significant	OID00393	IDUA	Cardiovascular II	seq.3169.70	IDUA	IDUA
Q96KN2	-0.12552	0.353168	0.654361	Non-significant	OID01299	CNDP1	Cardiometabolic	seq.5456.59	CNDP1	CNDP1
P22301	0.109588	0.354624	0.654588	Non-significant	OID00993	IL10	Immune Response	seq.2773.50	IL10	IL-10
O75015	-0.0757251	0.355967	0.654605	Non-significant	OID01219	FCGR3B	Cardiometabolic	seq.3311.27	FCGR3B	FCG3B
Q08708	-0.0901027	0.358925	0.657583	Non-significant	OID00295	CLM-6	Neurology	seq.5066.134	CD300C	CLM6
Q16627	-0.112905	0.36157	0.659967	Non-significant	OID01292	CCL14	Cardiometabolic	seq.2900.53	CCL14	HCC-1
P05113	0.0768998	0.365736	0.662078	Non-significant	OID01024	IL5	Immune Response	seq.11071.1	IL5	IL-5
Q9UK85	-0.0623166	0.3665	0.662078	Non-significant	OID01394	DKKL1	Cell Regulation	seq.3644.5	DKKL1	Soggy-1
O43915	-0.0991596	0.366772	0.662078	Non-significant	OID00468	VEGFD	Cardiovascular II	seq.13098.93	FIGF	VEGF-D
P55285	-0.055262	0.372636	0.668275	Non-significant	OID00357	CDH6	Neurology	seq.3591.51	CDH6	Cadherin-6
O43508	-0.092126	0.372928	0.668275	Non-significant	OID00555	TWEAK	Inflammation	seq.5939.42	TNFSF12	TWEAK
P08887	-0.0968002	0.385184	0.682652	Non-significant	OID00602	IL-6RA	Cardiovascular III	seq.4139.71	IL6R	IL-6 sRa
Q9BXR6	-0.162276	0.387262	0.682652	Non-significant	OID01302	CFHR5	Cardiometabolic	seq.3666.17	CFHR5	complement factor H-related 5
Q6NW40	0.0639946	0.387386	0.682652	Non-significant	OID00314	RGMB	Neurology	seq.3331.8	RGMB	RGMB
P09326	0.0650411	0.387795	0.682652	Non-significant	OID00667	CD48	Oncology II	seq.3292.75	CD48	CD48
P28799	-0.0555616	0.389558	0.682652	Non-significant	OID00579	GRN	Cardiovascular III	seq.4992.49	GRN	GRN
P30041	0.112838	0.390007	0.682652	Non-significant	OID01343	PRDX6	Cell Regulation	seq.5018.68	PRDX6	Peroxiredoxin-6
Q16663	0.0957532	0.390683	0.682652	Non-significant	OID00629	CCL15	Cardiovascular III	seq.3509.1	CCL15	MIP-5
P28907	0.050702	0.392707	0.683755	Non-significant	OID00308	CD38	Neurology	seq.11513.92	CD38	CD38
Q8N6Q3	0.206028	0.396316	0.686993	Non-significant	OID01442	CD177	Development	seq.13116.25	CD177	CD177
P05412	0.081558	0.399417	0.686993	Non-significant	OID01332	JUN	Cell Regulation	seq.10356.21	JUN	c-Jun
P24158	0.120456	0.399993	0.686993	Non-significant	OID00618	PRTN3	Cardiovascular III	seq.3514.49	PRTN3	Proteinase-3
P11717	0.063338	0.400163	0.686993	Non-significant	OID01431	IGF2R	Development	seq.3676.15	IGF2R	IGF-II receptor
Q969D9	0.0643975	0.403415	0.689705	Non-significant	OID00497	TSLP	Inflammation	seq.3010.53	TSLP	TSLP
P09619	-0.166002	0.404552	0.689705	Non-significant	OID01417	PDGFRB	Development	seq.3459.49	PDGFRB	PDGF Rb
O95407	0.148621	0.406218	0.690149	Non-significant	OID00663	TNFRSF6B	Oncology II	seq.5070.76	TNFRSF6B	DcR3
Q15389	0.062971	0.408321	0.691329	Non-significant	OID00380	ANG-1	Cardiovascular II	seq.2811.27	ANGPT1	Angiopoietin-1
P13686	0.0646519	0.414765	0.699827	Non-significant	OID00606	TR-AP	Cardiovascular III	seq.3232.28	ACP5	TrATPase
Q9UBG0	0.0665688	0.417938	0.702007	Non-significant	OID01392	MRC2	Cell Regulation	seq.3041.55	MRC2	MRC2
P14151	-0.0257315	0.418917	0.702007	Non-significant	OID01249	SELL	Cardiometabolic	seq.4831.4	SELL	sL-Selectin
Q07325	-0.0965952	0.422423	0.705454	Non-significant	OID00490	CXCL9	Inflammation	seq.9188.119	CXCL9	MIG
P35318	0.0344605	0.423847	0.705454	Non-significant	OID00381	ADM	Cardiovascular II	seq.14115.34	ADM	Adrenomedullin
P78552	0.0776962	0.425923	0.705568	Non-significant	OID01472	IL13RA1	Development	seq.2633.52	IL13RA1	IL-13 Ra1
P48745	-0.0325136	0.427043	0.705568	Non-significant	OID01475	NOV	Development	seq.2737.22	NOV	NovH
P56159	-0.0699268	0.428227	0.705568	Non-significant	OID00333	GFR-alpha-1	Neurology	seq.3314.74	GFRA1	GFRa-1
P16870	0.0703352	0.429687	0.705606	Non-significant	OID00657	CPE	Oncology II	seq.5343.74	CPE	CBPE
Q8TD46	-0.0735189	0.434634	0.709023	Non-significant	OID00376	CD200R1	Neurology	seq.5103.30	CD200R1	MO2R1
P29350	-0.183976	0.434656	0.709023	Non-significant	OID01446	PTPN6	Development	seq.4318.12	PTPN6	PTP-1C
P09038	0.216424	0.440876	0.716789	Non-significant	OID00954	FGF2	Immune Response	seq.3025.50	FGF2	bFGF
P07478	-0.129646	0.44412	0.71968	Non-significant	OID01236	PRSS2	Cardiometabolic	seq.5034.79	PRSS2	Trypsin 2
Q8IWV2	-0.0555888	0.447837	0.723316	Non-significant	OID01476	CNTN4	Development	seq.3298.52	CNTN4	Contactin-4
P36222	-0.211791	0.454655	0.731024	Non-significant	OID00633	CHI3L1	Cardiovascular III	seq.11104.13	CHI3L1	YKL-40
P20936	0.0910002	0.456988	0.731024	Non-significant	OID01078	RASA1	Organ Damage	seq.5481.16	RASA1	RASA1
O43927	-0.122435	0.457076	0.731024	Non-significant	OID00733	CXCL13	Oncology II	seq.3487.32	CXCL13	BLC
Q8TEU8	-0.0801012	0.465931	0.742323	Non-significant	OID01440	WFIKKN2	Development	seq.3235.50	WFIKKN2	WFKN2
P01275	0.155264	0.467164	0.742323	Non-significant	OID01329	GCG	Cell Regulation	seq.4891.50	GCG	Glucagon
P25685	-0.132566	0.474329	0.751276	Non-significant	OID01342	DNAJB1	Cell Regulation	seq.3852.19	DNAJB1	HSP 40
P05451	0.093764	0.483091	0.760163	Non-significant	OID01231	REG1A	Cardiometabolic	seq.13095.51	REG1A	PSP
P53582	-0.170731	0.485725	0.760163	Non-significant	OID01097	METAP1	Organ Damage	seq.3210.1	METAP1	METAP1
P01033	-0.0892993	0.487874	0.760163	Non-significant	OID01224	TIMP1	Cardiometabolic	seq.2211.9	TIMP1	TIMP-1
P14543	0.0445268	0.487907	0.760163	Non-significant	OID01250	NID1	Cardiometabolic	seq.3213.65	NID1	Nidogen
P39060	0.0509509	0.488367	0.760163	Non-significant	OID01271	COL18A1	Cardiometabolic	seq.2201.17	COL18A1	Endostatin
P35590	0.0577881	0.489229	0.760163	Non-significant	OID01270	TIE1	Cardiometabolic	seq.2844.53	TIE1	sTie-1
Q9UBR2	0.0763674	0.491391	0.760618	Non-significant	OID00643	CTSZ	Cardiovascular III	seq.4971.1	CTSZ	CATZ
P42830	-0.0681759	0.49262	0.760618	Non-significant	OID00520	CXCL5	Inflammation	seq.2979.8	CXCL5	ENA-78
P12318	-0.463903	0.498048	0.765855	Non-significant	OID01244	FCGR2A	Cardiometabolic	seq.3309.2	FCGR2A	FCG2A
P01375	0.0698896	0.500622	0.765855	Non-significant	OID00529	TNF	Inflammation	seq.5936.53	TNF	TNF-a
O75509	-0.0567337	0.500787	0.765855	Non-significant	OID00365	TNFRSF21	Neurology	seq.5404.53	TNFRSF21	DR6
Q9BYZ8	0.068418	0.502251	0.765855	Non-significant	OID01184	REG4	Metabolism	seq.11102.22	REG4	REG4
P34130	0.0548839	0.507178	0.770492	Non-significant	OID00966	NTF4	Immune Response	seq.4146.58	NTF4	Neurotrophin-5
O43699	-0.0690688	0.508693	0.770492	Non-significant	OID01317	SIGLEC6	Cell Regulation	seq.2741.22	SIGLEC6	Siglec-6
P49763	0.0768288	0.51	0.770492	Non-significant	OID00384	PGF	Cardiovascular II	seq.3078.1	PGF	PlGF
P07339	0.0744756	0.513015	0.772516	Non-significant	OID00622	CTSD	Cardiovascular III	seq.5508.62	CTSD	Cathepsin D
Q13261	0.0499094	0.514486	0.772516	Non-significant	OID00514	IL-15RA	Inflammation	seq.3445.53	IL15RA	IL-15 Ra
O43464	-0.064719	0.519874	0.777336	Non-significant	OID01402	HTRA2	Development	seq.3317.33	HTRA2	HTRA2
P48960	-0.0314432	0.525615	0.777336	Non-significant	OID01445	CD97	Development	seq.2822.56	CD97	CD97
Q99969	-0.0285587	0.525933	0.777336	Non-significant	OID00645	RARRES2	Cardiovascular III	seq.3079.62	RARRES2	TIG2
P09486	0.106898	0.526414	0.777336	Non-significant	OID00685	SPARC	Oncology II	seq.3043.49	SPARC	ON
Q15109	0.10844	0.527097	0.777336	Non-significant	OID00412	RAGE	Cardiovascular II	seq.4125.52	AGER	sRAGE
P13232	-0.0341421	0.528215	0.777336	Non-significant	OID00478	IL7	Inflammation	seq.4140.3	IL7	IL-7
P06756	-0.0659592	0.528778	0.777336	Non-significant	OID00671	ITGAV	Oncology II	seq.4917.62	ITGAV ITGB5	Integrin aVb5
Q02083	0.115119	0.536734	0.786677	Non-significant	OID00362	NAAA	Neurology	seq.3173.49	NAAA	ASAHL
Q86VB7	-0.080543	0.545091	0.791866	Non-significant	OID00577	CD163	Cardiovascular III	seq.5028.59	CD163	sCD163
O95998	0.068968	0.545107	0.791866	Non-significant	OID00640	IL-18BP	Cardiovascular III	seq.3073.51	IL18BP	IL-18 BPa
P80162	0.0984929	0.545113	0.791866	Non-significant	OID00534	CXCL6	Inflammation	seq.3495.15	CXCL6	GCP-2
Q9BZZ2	-0.0386368	0.549936	0.796292	Non-significant	OID00315	SIGLEC1	Neurology	seq.4464.10	SIGLEC1	Sialoadhesin
Q96GP6	0.0783346	0.551404	0.796292	Non-significant	OID00342	SCARF2	Neurology	seq.5130.67	SCARF2	SREC-II
Q8TAD2	-0.035562	0.558717	0.803445	Non-significant	OID00403	IL-17D	Cardiovascular II	seq.4136.40	IL17D	IL-17D
P09769	0.154017	0.55963	0.803445	Non-significant	OID01103	FGR	Organ Damage	seq.3810.50	FGR	FGR
P03956	-0.119429	0.56189	0.803476	Non-significant	OID00510	MMP-1	Inflammation	seq.4924.32	MMP1	MMP-1
Q13219	-0.08994	0.565613	0.803476	Non-significant	OID00421	PAPPA	Cardiovascular II	seq.4148.49	PAPPA	PAPP-A
Q6UXD5	0.0939545	0.565781	0.803476	Non-significant	OID01361	SEZ6L2	Cell Regulation	seq.3867.49	SEZ6L2	SE6L2
P04792	-0.127703	0.57161	0.803476	Non-significant	OID00465	HSP 27	Cardiovascular II	seq.11103.24	HSPB1	HSP 27
Q02487	-0.0532419	0.572036	0.803476	Non-significant	OID01411	DSC2	Development	seq.13126.52	DSC2	DSC2
P80098	-0.074589	0.572349	0.803476	Non-significant	OID00474	MCP-3	Inflammation	seq.4886.3	CCL7	MCP-3
P00918	0.0731707	0.573612	0.803476	Non-significant	OID01477	CA2	Development	seq.4970.55	CA2	carbonic anhydrase II
P07948	-0.119547	0.574883	0.803476	Non-significant	OID00715	LYN	Oncology II	seq.3381.24	LYN	LYNB
Q11128	0.0796011	0.575825	0.803476	Non-significant	OID01492	FUT3/FUT5	Development	seq.4549.78	FUT5	FUT5
Q01638	0.0872799	0.576016	0.803476	Non-significant	OID00634	ST2	Cardiovascular III	seq.4234.8	IL1RL1	IL-1 R4
Q08629	0.0552195	0.586746	0.814113	Non-significant	OID00367	SPOCK1	Neurology	seq.5490.53	SPOCK1	Testican-1
Q14112	0.0281736	0.586957	0.814113	Non-significant	OID01443	NID2	Development	seq.3633.70	NID2	NID2
P05121	-0.102171	0.59098	0.817384	Non-significant	OID00591	PAI	Cardiovascular III	seq.2925.9	SERPINE1	PAI-1
O95750	0.12723	0.593016	0.817896	Non-significant	OID00545	FGF-19	Inflammation	seq.2762.30	FGF19	FGF-19
P20718	-0.0192508	0.599402	0.824387	Non-significant	OID00686	GZMH	Oncology II	seq.3373.5	GZMH	Granzyme H
O94907	-0.0730754	0.60526	0.828388	Non-significant	OID00445	Dkk-1	Cardiovascular II	seq.3535.84	DKK1	DKK1
P04637	0.0352147	0.605685	0.828388	Non-significant	OID01331	TP53	Cell Regulation	seq.6152.111	TP53	p53
P19438	0.0488141	0.612751	0.833569	Non-significant	OID00649	TNF-R1	Cardiovascular III	seq.2654.19	TNFRSF1A	TNF sR-I
P15692	0.0372621	0.614565	0.833569	Non-significant	OID00472	VEGFA	Inflammation	seq.2597.8	VEGFA	VEGF
P15289	0.0401993	0.615179	0.833569	Non-significant	OID01479	ARSA	Development	seq.3583.54	ARSA	Arylsulfatase A
O00182	-0.103589	0.616264	0.833569	Non-significant	OID00406	Gal-9	Cardiovascular II	seq.9197.4	LGALS9	LEG9
P24821	0.052277	0.61828	0.833999	Non-significant	OID01265	TNC	Cardiometabolic	seq.4155.3	TNC	Tenascin
Q08345	0.0452903	0.622793	0.836384	Non-significant	OID00358	DDR1	Neurology	seq.4122.12	DDR1	discoidin domain receptor 1
O00220	0.0561979	0.624488	0.836384	Non-significant	OID00391	TNFRSF10A	Cardiovascular II	seq.4832.75	TNFRSF10A	TRAIL R1
Q92956	0.0231091	0.625158	0.836384	Non-significant	OID00563	TNFRSF14	Cardiovascular III	seq.5352.11	TNFRSF14	HVEM
Q9NZQ7	-0.070457	0.627736	0.83755	Non-significant	OID00518	PD-L1	Inflammation	seq.5060.62	CD274	B7-H1
P35070	-0.0399162	0.632407	0.83835	Non-significant	OID01081	BTC	Organ Damage	seq.13088.397	BTC	BTC
P04083	0.180054	0.632822	0.83835	Non-significant	OID00745	ANXA1	Oncology II	seq.4960.72	ANXA1	annexin I
P14210	-0.0964985	0.633458	0.83835	Non-significant	OID00522	HGF	Inflammation	seq.2681.23	HGF	HGF
Q9Y240	0.0561539	0.639506	0.843144	Non-significant	OID01416	CLEC11A	Development	seq.2966.65	CLEC11A	SCGF-beta
P12931	-0.10569	0.641781	0.843144	Non-significant	OID00388	SRC	Cardiovascular II	seq.5488.74	SRC	SRCN1
P24394	0.0380662	0.642232	0.843144	Non-significant	OID00387	IL-4RA	Cardiovascular II	seq.3055.54	IL4R	IL-4 sR
Q13478	0.0461461	0.646531	0.84516	Non-significant	OID00517	IL-18R1	Inflammation	seq.3446.7	IL18R1	IL-18 Ra
Q04759	0.0897622	0.650954	0.84516	Non-significant	OID00989	PRKCQ	Immune Response	seq.3817.18	PRKCQ	KPCT
P10636	-0.058643	0.65134	0.84516	Non-significant	OID05024	MAPT	Neurology	seq.5854.60	MAPT	tau
P78333	-0.0742187	0.652757	0.84516	Non-significant	OID00350	GCP5	Neurology	seq.4991.12	GPC5	GPC5
P63241	-0.0513545	0.653689	0.84516	Non-significant	OID00975	EIF5A	Immune Response	seq.5888.29	EIF5A	eIF-5A-1
P05164	0.0480119	0.655694	0.84516	Non-significant	OID00600	MPO	Cardiovascular III	seq.2580.83	MPO	Myeloperoxidase
P29317	0.0575231	0.657132	0.84516	Non-significant	OID00695	EPHA2	Oncology II	seq.4834.61	EPHA2	Epithelial cell kinase
P30086	0.06042	0.657538	0.84516	Non-significant	OID01483	PEBP1	Development	seq.4276.10	PEBP1	prostatic binding protein
O94779	-0.0400184	0.661234	0.845847	Non-significant	OID00316	CNTN5	Neurology	seq.3299.29	CNTN5	Contactin-5
O00214	0.0415245	0.661688	0.845847	Non-significant	OID00324	gal-8	Neurology	seq.4909.68	LGALS8	Galectin-8
O00533	-0.0397592	0.663241	0.845847	Non-significant	OID01216	CHL1	Cardiometabolic	seq.3601.54	CHL1	CHL1
P26842	-0.0244607	0.669871	0.85209	Non-significant	OID00703	CD27	Oncology II	seq.5412.53	CD27	CD27
P14174	-0.0635497	0.67227	0.852932	Non-significant	OID01453	MIF	Development	seq.5356.2	MIF	MIF
P01589	0.0532588	0.676829	0.85444	Non-significant	OID00570	IL2-RA	Cardiovascular III	seq.3151.6	IL2RA	IL-2 sRa
Q92876	0.070133	0.676939	0.85444	Non-significant	OID00647	KLK6	Cardiovascular III	seq.3450.4	KLK6	Kallikrein 6
O15232	-0.0206672	0.68386	0.859308	Non-significant	OID00320	MATN3	Neurology	seq.3208.2	MATN3	MATN3
O14786	0.0344334	0.684296	0.859308	Non-significant	OID01217	NRP1	Cardiometabolic	seq.5542.22	NRP1	NRP1
Q9HCB6	-0.0378932	0.686655	0.859683	Non-significant	OID00599	SPON1	Cardiovascular III	seq.4297.62	SPON1	Spondin-1
P18065	-0.076931	0.692096	0.859683	Non-significant	OID00650	IGFBP-2	Cardiovascular III	seq.8469.41	IGFBP2	IGFBP-2
Q01151	-0.0469542	0.69212	0.859683	Non-significant	OID01025	CD83	Immune Response	seq.5065.8	CD83	CD83
P13726	0.0712688	0.695753	0.859683	Non-significant	OID00399	TF	Cardiovascular II	seq.4931.59	F3	TF
O95388	0.0213275	0.696435	0.859683	Non-significant	OID00724	WISP-1	Oncology II	seq.3057.55	WISP1	WISP-1
O00585	0.0339312	0.697201	0.859683	Non-significant	OID01427	CCL21	Development	seq.2516.57	CCL21	6Ckine
P12830	-0.0285219	0.697303	0.859683	Non-significant	OID01245	CDH1	Cardiometabolic	seq.2501.51	CDH1	Cadherin E
O95633	-0.041606	0.698602	0.859683	Non-significant	OID01471	FSTL3	Development	seq.3438.10	FSTL3	FSTL3
P80075	0.0138729	0.709882	0.867999	Non-significant	OID00549	MCP-2	Inflammation	seq.2785.15	CCL8	MCP-2
P30044	-0.0271109	0.711634	0.867999	Non-significant	OID00955	PRDX5	Immune Response	seq.5017.19	PRDX5	Peroxiredoxin-5
O95727	0.0831514	0.71261	0.867999	Non-significant	OID00304	CRTAM	Neurology	seq.5068.54	CRTAM	CRTAM
O00175	0.0234937	0.713436	0.867999	Non-significant	OID00592	CCL24	Cardiovascular III	seq.4128.27	CCL24	Eotaxin-2
Q99983	0.0543771	0.715926	0.867999	Non-significant	OID01482	OMD	Development	seq.5358.3	OMD	OMD
P13501	0.0802884	0.716761	0.867999	Non-significant	OID01246	CCL5	Cardiometabolic	seq.5480.49	CCL5	RANTES
Q12805	0.0433831	0.718571	0.867999	Non-significant	OID01281	EFEMP1	Cardiometabolic	seq.8480.29	EFEMP1	FBLN3
Q9NR28	-0.030026	0.722754	0.867999	Non-significant	OID01145	DIABLO	Metabolism	seq.3122.6	DIABLO	SMAC
P22749	-0.0514028	0.723235	0.867999	Non-significant	OID01262	GNLY	Cardiometabolic	seq.3195.50	GNLY	Granulysin
P32942	0.0164528	0.723889	0.867999	Non-significant	OID01267	ICAM3	Cardiometabolic	seq.2649.77	ICAM3	sICAM-3
P19429	0.0294082	0.724805	0.867999	Non-significant	OID01054	TNNI3	Organ Damage	seq.5441.67	TNNI3	Troponin I
Q01344	-0.0510925	0.726979	0.868483	Non-significant	OID00354	IL-5R-alpha	Neurology	seq.4491.4	IL5RA	IL-5 Ra
Q02246	-0.0425185	0.730574	0.86987	Non-significant	OID01108	CNTN2	Organ Damage	seq.3296.92	CNTN2	CNTN2
Q14956	-0.0301917	0.731683	0.86987	Non-significant	OID00749	GPNMB	Oncology II	seq.5080.131	GPNMB	GPNMB
P16284	-0.0117168	0.736742	0.872449	Non-significant	OID00652	PECAM-1	Cardiovascular III	seq.2695.25	PECAM1	PECAM-1
P10646	0.0250798	0.740585	0.872449	Non-significant	OID00590	TFPI	Cardiovascular III	seq.3336.50	TFPI	TFPI
P0CG37	0.0274265	0.741513	0.872449	Non-significant	OID01335	CFC1	Cell Regulation	seq.3294.55	CFC1	CFC1
P37173	0.0508634	0.743743	0.872449	Non-significant	OID00665	TGFR-2	Oncology II	seq.5133.17	TGFBR2	TGF-b R II
P18627	-0.0402172	0.743802	0.872449	Non-significant	OID01023	LAG3	Immune Response	seq.5099.14	LAG3	LAG-3
P20783	0.0249953	0.744514	0.872449	Non-significant	OID00554	NT-3	Inflammation	seq.4145.58	NTF3	Neurotrophin-3
P42702	0.0259065	0.750776	0.876059	Non-significant	OID00511	LIF-R	Inflammation	seq.5837.49	LIFR	LIF sR
P05089	-0.0466407	0.752457	0.876059	Non-significant	OID01199	ARG1	Metabolism	seq.5867.60	ARG1	ARGI1
O43155	-0.0319812	0.753166	0.876059	Non-significant	OID00347	FLRT2	Neurology	seq.13122.19	FLRT2	FLRT2
P16109	0.0287743	0.754731	0.876059	Non-significant	OID00574	SELP	Cardiovascular III	seq.4154.57	SELP	P-Selectin
P05231	-0.0415583	0.763543	0.881799	Non-significant	OID00390	IL6	Cardiovascular II	seq.4673.13	IL6	IL-6
O15444	-0.0607307	0.764453	0.881799	Non-significant	OID00551	CCL25	Inflammation	seq.2705.5	CCL25	TECK
P22223	-0.0212135	0.765064	0.881799	Non-significant	OID00332	CDH3	Neurology	seq.2643.57	CDH3	P-Cadherin
Q9BQR3	0.0252621	0.773335	0.887223	Non-significant	OID00397	PRSS27	Cardiovascular II	seq.3624.3	PRSS27	Marapsin
Q16270	0.025165	0.773384	0.887223	Non-significant	OID00638	IGFBP-7	Cardiovascular III	seq.3320.49	IGFBP7	IGFBP-7
P09919	0.0637606	0.776536	0.888763	Non-significant	OID00340	G-CSF	Neurology	seq.4840.73	CSF3	G-CSF
P06681	0.011016	0.782336	0.893319	Non-significant	OID01233	C2	Cardiometabolic	seq.3186.2	C2	C2
Q14162	-0.0217995	0.789978	0.896746	Non-significant	OID01459	SCARF1	Development	seq.5129.12	SCARF1	SREC-I
P01138	-0.0400638	0.790982	0.896746	Non-significant	OID00519	Beta-NGF	Inflammation	seq.5801.72	NGF	b-NGF
P01137	0.0262932	0.792363	0.896746	Non-significant	OID00480	LAP TGF-beta-1	Inflammation	seq.2333.72	TGFB1	TGF-b1
Q9BXJ7	0.0182913	0.792643	0.896746	Non-significant	OID01037	AMN	Organ Damage	seq.4322.28	AMN	AMNLS
P01241	0.0315504	0.799167	0.9	Non-significant	OID00417	GH	Cardiovascular II	seq.8462.18	GH1	HGH
Q96P31	-0.02269	0.800949	0.9	Non-significant	OID00984	FCRL3	Immune Response	seq.4440.15	FCRL3	FCRL3
O76036	0.0297068	0.801018	0.9	Non-significant	OID01007	NCR1	Immune Response	seq.5104.57	NCR1	NKp46
P04085	0.0471222	0.803886	0.90116	Non-significant	OID00648	PDGF subunit A	Cardiovascular III	seq.4499.21	PDGFA	PDGF-AA
P01130	-0.0152875	0.806128	0.901614	Non-significant	OID00564	LDL receptor	Cardiovascular III	seq.13129.40	LDLR	LDLR
Q01973	-0.0214412	0.81675	0.911419	Non-significant	OID01209	ROR1	Metabolism	seq.8474.6	ROR1	ROR1
P07237	-0.0157355	0.822496	0.913894	Non-significant	OID01432	P4HB	Development	seq.4278.14	P4HB	Protein disulfide-isomerase
P01730	-0.0358936	0.824001	0.913894	Non-significant	OID00466	CD4	Cardiovascular II	seq.3143.3	CD4	sCD4
O95185	0.0216084	0.824758	0.913894	Non-significant	OID00292	UNC5C	Neurology	seq.5139.32	UNC5C	UNC5H3
Q13093	0.0234667	0.826476	0.913894	Non-significant	OID01283	PLA2G7	Cardiometabolic	seq.5015.15	PLA2G7	PAFAH
P25774	0.0171945	0.828275	0.913894	Non-significant	OID00360	CTSS	Neurology	seq.3181.50	CTSS	Cathepsin S
P04179	0.0184072	0.832484	0.916479	Non-significant	OID00413	SOD2	Cardiovascular II	seq.5008.51	SOD2	Mn SOD
O14788	-0.0203944	0.840627	0.918047	Non-significant	OID00521	TRANCE	Inflammation	seq.2917.3	TNFSF11	sRANKL
Q8N6P7	0.0139162	0.841473	0.918047	Non-significant	OID00516	IL-22 RA1	Inflammation	seq.3620.67	IL22RA1	IL22RA1
Q9NQ30	0.0209553	0.842808	0.918047	Non-significant	OID00729	ESM-1	Oncology II	seq.3805.16	ESM1	Endocan
P09668	-0.0221072	0.843656	0.918047	Non-significant	OID01171	CTSH	Metabolism	seq.8465.52	CTSH	Cathepsin H
Q07011	0.0191257	0.845475	0.918047	Non-significant	OID00553	TNFRSF9	Inflammation	seq.2598.9	TNFRSF9	4-1BB
O00451	-0.0151194	0.846402	0.918047	Non-significant	OID01311	GFRA2	Cell Regulation	seq.2515.14	GFRA2	GFRa-2
Q10588	0.0225803	0.846997	0.918047	Non-significant	OID01436	BST1	Development	seq.4535.50	BST1	BST1
P22004	0.0203333	0.849458	0.918687	Non-significant	OID00379	BMP-6	Cardiovascular II	seq.8459.10	BMP6	BMP-6
P43489	0.0139725	0.855668	0.921189	Non-significant	OID00722	TNFRSF4	Oncology II	seq.3730.81	TNFRSF4	TNR4
O60243	-0.0110497	0.857147	0.921189	Non-significant	OID01320	HS6ST1	Cell Regulation	seq.5465.32	HS6ST1	H6ST1
P25445	-0.0160398	0.8574	0.921189	Non-significant	OID00615	FAS	Cardiovascular III	seq.5392.73	FAS	"Fas, soluble"
P32970	-0.0170169	0.864434	0.926719	Non-significant	OID00736	CD70	Oncology II	seq.5807.77	CD70	CD70
O43278	-0.0179278	0.873128	0.933999	Non-significant	OID01470	SPINT1	Development	seq.2828.82	SPINT1	HAI-1
Q9UM47	0.016285	0.879331	0.938591	Non-significant	OID00584	Notch 3	Cardiovascular III	seq.5108.72	NOTCH3	Notch-3
P41217	0.014565	0.881562	0.93893	Non-significant	OID00337	CD200	Neurology	seq.5112.73	CD200	OX2G
P16112	0.0124048	0.885581	0.941169	Non-significant	OID01405	ACAN	Development	seq.3280.49	ACAN	Aggrecan
P50579	0.0190146	0.890521	0.942067	Non-significant	OID00692	MetAP 2	Oncology II	seq.3170.6	METAP2	AMPM2
O75594	-0.0241507	0.891612	0.942067	Non-significant	OID00623	PGLYRP1	Cardiovascular III	seq.3329.14	PGLYRP1	PGRP-S
Q9NPY3	0.0109874	0.892182	0.942067	Non-significant	OID00639	CD93	Cardiovascular III	seq.14136.234	CD93	C1QR1
Q96AP7	0.0104385	0.900351	0.948653	Non-significant	OID01434	ESAM	Development	seq.2981.9	ESAM	ESAM
Q9Y5W5	0.00909015	0.90505	0.951558	Non-significant	OID00742	WIF-1	Oncology II	seq.2848.2	WIF1	WIF-1
P05543	0.0060708	0.906984	0.951558	Non-significant	OID01232	SERPINA7	Cardiometabolic	seq.2706.69	SERPINA7	Thyroxine-Binding Globulin
Q02763	-0.00703792	0.912408	0.955208	Non-significant	OID00398	TIE2	Cardiovascular II	seq.3773.15	TEK	sTie-2
Q9HCK4	-0.00657934	0.916678	0.957636	Non-significant	OID00303	ROBO2	Neurology	seq.5116.62	ROBO2	ROBO2
Q5T4W7	-0.018627	0.924534	0.959512	Non-significant	OID00526	ARTN	Inflammation	seq.2939.10	ARTN	Artemin
P47992	0.00411367	0.925646	0.959512	Non-significant	OID00433	XCL1	Cardiovascular II	seq.4143.74	XCL1	Lymphotactin
Q9UHF4	0.00429438	0.926017	0.959512	Non-significant	OID00489	IL-20RA	Inflammation	seq.5085.18	IL20RA	IL-20 Ra
Q9NRA1	0.0154819	0.926329	0.959512	Non-significant	OID01044	PDGFC	Organ Damage	seq.3828.54	PDGFC	PDGF-CC
Q92823	0.0101744	0.929785	0.959512	Non-significant	OID00377	Nr-CAM	Neurology	seq.5109.24	NRCAM	Nr-CAM
Q15303	0.00349424	0.930199	0.959512	Non-significant	OID00705	ERBB4	Oncology II	seq.2618.10	ERBB4	ERBB4
P08253	-0.00918595	0.938923	0.965442	Non-significant	OID00614	MMP-2	Cardiovascular III	seq.4160.49	MMP2	MMP-2
P05067	-0.0111231	0.93988	0.965442	Non-significant	OID01409	APP	Development	seq.3171.57	APP	amyloid precursor protein
Q9P126	-0.0103451	0.944632	0.968297	Non-significant	OID00318	CLEC1B	Neurology	seq.4332.6	CLEC1B	CLC1B
P18510	-0.0056314	0.959963	0.981031	Non-significant	OID00389	IL-1ra	Cardiovascular II	seq.5353.89	IL1RN	IL-1Ra
P52798	0.0040113	0.961051	0.981031	Non-significant	OID00299	EFNA4	Neurology	seq.2614.28	EFNA4	Ephrin-A4
P04070	-0.00267723	0.965128	0.982959	Non-significant	OID01228	PROC	Cardiometabolic	seq.2961.1	PROC	Protein C
P21741	-0.00520075	0.968153	0.982959	Non-significant	OID00711	MK	Oncology II	seq.2911.27	MDK	Midkine
P52823	-0.00392063	0.968945	0.982959	Non-significant	OID00999	STC1	Immune Response	seq.4930.21	STC1	Stanniocalcin-1
Q8N5S9	-0.00474799	0.971727	0.983749	Non-significant	OID01368	CAMKK1	Cell Regulation	seq.3877.67	CAMKK1	CaMKK alpha
P06734	0.00356337	0.979634	0.989713	Non-significant	OID01486	FCER2	Development	seq.3291.30	FCER2	CD23
P27797	0.0007742	0.989785	0.996298	Non-significant	OID01119	CALR	Organ Damage	seq.5264.65	CALR	calreticulin
P00749	-0.00106468	0.991894	0.996298	Non-significant	OID00631	uPA	Cardiovascular III	seq.4158.54	PLAU	uPA
Q96F46	-0.0010543	0.99224	0.996298	Non-significant	OID00566	IL-17RA	Cardiovascular III	seq.2992.59	IL17RA	IL-17 sR
P51671	-0.000499544	0.996363	0.997127	Non-significant	OID00970	CCL11	Immune Response	seq.5301.7	CCL11	Eotaxin
P01579	0.000573914	0.997127	0.997127	Non-significant	OID00544	IFN-gamma	Inflammation	seq.14147.50	IFNG	IFN-g
