# Supplementary material for: Correlation between Olink and SomaScan proteomics platforms in adults with a Fontan circulation
Source: Int J Cardiol Congenit Heart Dis. 2025 Apr 15;20:100584. doi: 10.1016/j.ijcchd.2025.100584 (PMC12053979; doi:10.1016/j.ijcchd.2025.100584)
Supplement: Multimedia component 5 [file mmc5.xlsx]

## Sheet: Supplemental Data 4
Supplemental Table 4: Comparison of protein log2 fold change between males and females in the SCAPIS Study (Zhong 2021), Fontan Olink cohort, and Fontan SomaScan cohort
Correlation between Olink and SomaScan Proteomics Platforms in Adults with a Fontan Circulation
Ismael Z. Assi, Michael J. Landzberg, Kristian C. Becker, David Renaud, Fernando Baraona Reyes, David M. Leone, Mark Benson, Miriam Michel, Robert E. Gerszten, Alexander R. Opotowsky
Protein	Log2fc_SCAPIS_Zhong_2021	Log2fc_Olink	Log2fc_SomaScan	Panel	EntrezGeneSymbol	Target	OlinkID	UniProt
PROK1	0.35921	0.726855	0.059904	Cell Regulation	PROK1	EG-VEGF	OID01347	P58294
SH2D1A	0.15944	0.260638	0.267929	Immune Response	SH2D1A	SH21A	OID01002	O60880
CA6	0.138272	0.60123	0.541596	Development	CA6	Carbonic anhydrase 6	OID01452	P23280
GZMH	0.13793	0.32778	-0.0192508	Oncology II	GZMH	Granzyme H	OID00686	P20718
REN	0.125116	0.533888	0.695632	Cardiovascular II	REN	Renin	OID00423	P00797
DNAJB1	0.107416	-0.149965	-0.132566	Cell Regulation	DNAJB1	HSP 40	OID01342	P25685
ACE2	0.0931746	0.363567	0.154032	Cardiovascular II	ACE2	ACE2	OID00457	Q9BYF1
YES1	0.0894252	-0.309137	0.0963887	Organ Damage	YES1	YES	OID01070	P07947
AGRP	0.0880391	0.195025	-0.165515	Cardiovascular II	AGRP	ART	OID00448	O00253
LYN	0.0843188	-0.0694155	-0.119547	Oncology II	LYN	LYNB	OID00715	P07948
CD38	0.0838856	0.491513	0.050702	Neurology	CD38	CD38	OID00308	P28907
AZU1	0.0833596	0.335518	0.187148	Cardiovascular III	AZU1	Azurocidin	OID00597	P20160
PAPPA	0.0831006	0.285026	-0.08994	Cardiovascular II	PAPPA	PAPP-A	OID00421	Q13219
OSM	0.0825669	0.209431	-0.0430662	Inflammation	OSM	OSM	OID00494	P13725
PI3	0.0819918	0.188715	0.206848	Cardiovascular III	PI3	Elafin	OID00609	P19957
CA2	0.0787878	0.203814	0.0731707	Development	CA2	carbonic anhydrase II	OID01477	P00918
CCL24	0.0753934	0.22553	0.0234937	Cardiovascular III	CCL24	Eotaxin-2	OID00592	O00175
MB	0.0700427	0.48096	0.132248	Cardiovascular III	MB	Myoglobin	OID00616	P02144
SOD1	0.0676857	0.0164968	0.129569	Cardiometabolic	SOD1	SOD	OID01222	P00441
CTSC	0.0638544	0.151383	-0.067319	Neurology	CTSC	CATC	OID00356	P53634
CA1	0.0629892	0.538625	0.422666	Cardiometabolic	CA1	Carbonic anhydrase I	OID01223	P00915
SIRT2	0.062705	-0.439229	0.376827	Inflammation	SIRT2	SIRT2	OID00538	Q8IXJ6
GDNF	0.0575359	0.00981095	0.116147	Inflammation	GDNF	GDNF	OID00475	P39905
ARSB	0.0542676	-0.138421	0.263611	Cell Regulation	ARSB	ARSB	OID01337	P15848
SOD2	0.0530585	-0.0210909	0.0184072	Cardiovascular II	SOD2	Mn SOD	OID00413	P04179
WFIKKN1	0.0528815	0.273867	0.283993	Neurology	WFIKKN1	WFKN1	OID00330	Q96NZ8
CTSZ	0.0525319	0.128981	0.0763674	Cardiovascular III	CTSZ	CATZ	OID00643	Q9UBR2
IGFBP6	0.0515208	0.183845	0.177963	Cardiometabolic	IGFBP6	IGFBP-6	OID01264	P24592
RELT	0.050786	0.389671	0.318778	Development	RELT	RELT	OID01489	Q969Z4
CA3	0.0494908	0.196349	0.251408	Cardiometabolic	CA3	Carbonic anhydrase III	OID01235	P07451
PLA2G7	0.0484295	0.0233545	0.0234667	Cardiometabolic	PLA2G7	PAFAH	OID01283	Q13093
NAAA	0.0477894	0.162002	0.115119	Neurology	NAAA	ASAHL	OID00362	Q02083
LCN2	0.0465372	0.136383	0.171252	Cardiometabolic	LCN2	Lipocalin 2	OID01278	P80188
CDNF	0.0464801	0.0245382	0.169984	Cell Regulation	CDNF	ARMEL	OID01359	Q49AH0
KLK13	0.0417165	0.0119619	-0.143879	Oncology II	KLK13	kallikrein 13	OID00658	Q9UKR3
PRDX1	0.040581	-0.0741146	0.283601	Immune Response	PRDX1	Peroxiredoxin-1	OID00952	Q06830
PARK7	0.039307	-0.123782	-0.114346	Development	PARK7	PARK7	OID01423	Q99497
SOST	0.0377825	0.168983	0.237731	Metabolism	SOST	SOST	OID01174	Q9BQB4
CCL23	0.0375367	-0.106273	-0.138237	Inflammation	CCL23	MPIF-1	OID00530	P55773
NID1	0.0347476	0.079801	0.0445268	Cardiometabolic	NID1	Nidogen	OID01250	P14543
SELE	0.0337054	-0.0682159	-0.187469	Cardiovascular III	SELE	sE-Selectin	OID00596	P16581
MEPE	0.0335032	0.28735	0.204927	Cardiovascular III	MEPE	MEPE	OID00132	Q9NQ76
TNFRSF12A	0.0317855	0.169568	-0.114438	Neurology	TNFRSF12A	TWEAKR	OID00345	Q9NP84
GZMB	0.0288141	0.505032	0.163059	Oncology II	GZMB	Granzyme B	OID00743	P10144
CXCL6	0.0277083	-0.0415377	0.0984929	Inflammation	CXCL6	GCP-2	OID00534	P80162
PGLYRP1	0.0267015	0.254295	-0.0241507	Cardiovascular III	PGLYRP1	PGRP-S	OID00623	O75594
RETN	0.02666	0.169295	0.183282	Cardiovascular III	RETN	resistin	OID00603	Q9HD89
KYNU	0.0242447	0.0132238	-0.134853	Neurology	KYNU	KYNU	OID00378	Q16719
TFPI	0.0210681	-0.0890789	0.0250798	Cardiovascular III	TFPI	TFPI	OID00590	P10646
RTN4R	0.0200373	0.0218601	0.117249	Metabolism	RTN4R	Nogo Receptor	OID01193	Q9BZR6
CD59	0.0178717	0.132035	0.113019	Cardiometabolic	CD59	CD59	OID01248	P13987
NOTCH1	-0.011211	0.129131	-0.0600401	Cardiometabolic	NOTCH1	Notch 1	OID01273	P46531
COLEC12	-0.0129602	0.104163	-0.130258	Development	COLEC12	COLEC12	OID01462	Q5KU26
MET	-0.0136008	0.063956	-0.101372	Cardiometabolic	MET	Met	OID01238	P08581
ERBB4	-0.0137833	0.0626119	0.00349424	Oncology II	ERBB4	ERBB4	OID00705	Q15303
ENTPD5	-0.01622	-0.164915	-0.139724	Metabolism	ENTPD5	ENTP5	OID01165	O75356
SCARB2	-0.0179712	0.173406	0.207357	Neurology	SCARB2	LIMP II	OID00300	Q14108
SIGLEC7	-0.0185862	-0.0374662	-0.131979	Metabolism	SIGLEC7	Siglec-7	OID01160	Q9Y286
GPNMB	-0.0187913	-0.0324581	-0.0301917	Oncology II	GPNMB	GPNMB	OID00749	Q14956
VEGFA	-0.018793	-0.0372566	0.0372621	Inflammation	VEGFA	VEGF	OID00472	P15692
ANGPT2	-0.0193307	-0.161729	-0.272059	Metabolism	ANGPT2	Angiopoietin-2	OID01132	O15123
TACSTD2	-0.0199055	0.0956847	0.0960154	Cell Regulation	TACSTD2	GA733-1 protein	OID01334	P09758
VEGFD	-0.02151	-0.290635	-0.0991596	Cardiovascular II	FIGF	VEGF-D	OID00468	O43915
CHL1	-0.0216937	0.111897	-0.0397592	Cardiometabolic	CHL1	CHL1	OID01216	O00533
CX3CL1	-0.0221637	-0.018569	-0.162594	Inflammation	CX3CL1	Fractalkine/CX3CL-1	OID00552	P78423
EFEMP1	-0.0222599	0.0810636	0.0433831	Cardiometabolic	EFEMP1	FBLN3	OID01281	Q12805
CD163	-0.0227445	-0.0138656	-0.080543	Cardiovascular III	CD163	sCD163	OID00577	Q86VB7
CD83	-0.0228238	-0.0998228	-0.0469542	Immune Response	CD83	CD83	OID01025	Q01151
REG1A	-0.024037	0.258848	0.093764	Cardiometabolic	REG1A	PSP	OID01231	P05451
TNFRSF21	-0.0247242	-0.000869118	-0.0567337	Neurology	TNFRSF21	DR6	OID00365	O75509
CXCL16	-0.0250749	-0.157549	-0.269159	Cardiovascular III	CXCL16	"CXCL16, soluble"	OID00601	Q9H2A7
CCDC80	-0.0253706	0.0732952	0.109165	Metabolism	CCDC80	URB	OID01144	Q76M96
WFIKKN2	-0.0254475	0.176846	-0.0801012	Development	WFIKKN2	WFKN2	OID01440	Q8TEU8
HS6ST1	-0.0255752	0.0969518	-0.0110497	Cell Regulation	HS6ST1	H6ST1	OID01320	O60243
ERBB3	-0.0258663	0.00152506	-0.0750997	Oncology II	ERBB3	ERBB3	OID00683	P21860
KIT	-0.0261909	0.0369356	-0.107757	Cardiometabolic	KIT	SCF sR	OID01241	P10721
THBS2	-0.0264008	-0.0716036	-0.144155	Cardiovascular II	THBS2	TSP2	OID00427	P35442
SIGLEC6	-0.0269322	-0.00224575	-0.0690688	Cell Regulation	SIGLEC6	Siglec-6	OID01317	O43699
IGFBP3	-0.0269942	-0.34013	-0.577926	Cardiometabolic	IGFBP3	IGFBP-3	OID01255	P17936
ITGAV	-0.0276853	0.0185333	-0.0659592	Oncology II	ITGAV ITGB5	Integrin aVb5	OID00671	P06756
EDA2R	-0.0277546	-0.132646	0.1893	Neurology	EDA2R	XEDAR	OID00370	Q9HAV5
MATN2	-0.0280707	0.072361	-0.133897	Development	MATN2	MATN2	OID01401	O00339
REG4	-0.0284971	0.236901	0.068418	Metabolism	REG4	REG4	OID01184	Q9BYZ8
SPINT1	-0.0294636	0.083698	-0.0179278	Development	SPINT1	HAI-1	OID01470	O43278
MMP7	-0.0300071	-0.361322	-0.232629	Cardiovascular II	MMP7	MMP-7	OID00441	P09237
APOM	-0.0310801	0.00426347	-0.274451	Cardiometabolic	APOM	ApoM	OID01221	O95445
CNTN2	-0.0317377	-0.0263161	-0.0425185	Organ Damage	CNTN2	CNTN2	OID01108	Q02246
FASLG	-0.031768	0.0699136	-0.319173	Oncology II	FASLG	"Fas ligand, soluble"	OID00694	P48023
CD200	-0.0324069	0.0589448	0.014565	Neurology	CD200	OX2G	OID00337	P41217
THPO	-0.0332545	-0.00604774	-0.229712	Cardiovascular II	THPO	Tpo	OID00452	P40225
LAYN	-0.0352194	-0.0477615	-0.141893	Neurology	LAYN	Layilin	OID00326	Q6UX15
BCAM	-0.0356223	0.286564	0.120067	Development	BCAM	BCAM	OID01429	P50895
LRP1	-0.0360211	0.0519194	-0.163097	Organ Damage	LRP1	sLRP1	OID01030	Q07954
CD209	-0.036933	-0.0190696	-0.161657	Development	CD209	DC-SIGN	OID01491	Q9NNX6
NTRK2	-0.0395639	0.103002	0.0943596	Neurology	NTRK2	TrkB	OID00338	Q16620
THBS4	-0.0414015	0.296854	0.158624	Cardiometabolic	THBS4	TSP4	OID01268	P35443
SPON1	-0.0414366	-0.0326734	-0.0378932	Cardiovascular III	SPON1	Spondin-1	OID00599	Q9HCB6
CNTN4	-0.043001	0.104148	-0.0555888	Development	CNTN4	Contactin-4	OID01476	Q8IWV2
VEGFC	-0.044042	-0.178861	0.164738	Organ Damage	VEGFC	VEGF-C	OID01060	P49767
TFF3	-0.0470492	-0.162769	-0.233279	Cardiovascular III	TFF3	TFF3	OID00573	Q07654
ROR1	-0.0470511	-0.00646693	-0.0214412	Metabolism	ROR1	ROR1	OID01209	Q01973
CD70	-0.0480925	-0.30211	-0.0170169	Oncology II	CD70	CD70	OID00736	P32970
SCARF2	-0.0488648	0.0612908	0.0783346	Neurology	SCARF2	SREC-II	OID00342	Q96GP6
CDH6	-0.0504154	0.0868432	-0.055262	Neurology	CDH6	Cadherin-6	OID00357	P55285
PRSS2	-0.0506551	-0.00116994	-0.129646	Cardiometabolic	PRSS2	Trypsin 2	OID01236	P07478
BCAN	-0.0522646	-0.0947925	-0.138944	Neurology	BCAN	PGCB	OID00325	Q96GW7
CCL5	-0.0530231	-0.159439	0.0802884	Cardiometabolic	CCL5	RANTES	OID01246	P13501
ALCAM	-0.0553167	-0.0918934	-0.179966	Cardiovascular III	ALCAM	ALCAM	OID00572	Q13740
ROBO2	-0.0593615	0.120877	-0.00657934	Neurology	ROBO2	ROBO2	OID00303	Q9HCK4
CCL20	-0.0623528	0.0324592	0.233345	Inflammation	CCL20	MIP-3a	OID00556	P78556
ANGPTL3	-0.0626259	0.0190792	0.0856656	Cardiometabolic	ANGPTL3	ANGL3	OID01306	Q9Y5C1
TFF2	-0.0651409	0.0805367	-0.277699	Metabolism	TFF2	Trefoil factor 2	OID01130	Q03403
CNTN1	-0.0661589	-0.0688758	-0.118031	Cardiovascular III	CNTN1	contactin-1	OID00586	Q12860
SEZ6L2	-0.0716596	-0.0336562	0.0939545	Cell Regulation	SEZ6L2	SE6L2	OID01361	Q6UXD5
APP	-0.0804954	-0.224175	-0.0111231	Development	APP	amyloid precursor protein	OID01409	P05067
CNTN5	-0.0871626	-0.04207	-0.0400184	Neurology	CNTN5	Contactin-5	OID00316	O94779
CXCL5	-0.0874305	-0.230075	-0.0681759	Inflammation	CXCL5	ENA-78	OID00520	P42830
NID2	-0.0901357	-0.131722	0.0281736	Development	NID2	NID2	OID01443	Q14112
CCL28	-0.10419	-0.181312	-0.194087	Inflammation	CCL28	CCL28	OID00539	Q9NRJ3
DKKL1	-0.118697	-0.0885454	-0.0623166	Cell Regulation	DKKL1	Soggy-1	OID01394	Q9UK85
GHRL	-0.13685	0.0426395	-0.208849	Metabolism	GHRL	ghrelin	OID01140	Q9UBU3
LEP	-0.337936	-0.959231	-1.00256	Cardiovascular II	LEP	Leptin	OID00463	P41159
CGA	-0.454685	-0.588741	-0.362625	Development	CGA FSHB	FSH	OID01450	P01215
