# Supplementary material for: Correlation between Olink and SomaScan proteomics platforms in adults with a Fontan circulation
Source: Int J Cardiol Congenit Heart Dis. 2025 Apr 15;20:100584. doi: 10.1016/j.ijcchd.2025.100584 (PMC12053979; doi:10.1016/j.ijcchd.2025.100584)
Supplement: Multimedia component 6 [file mmc6.xlsx]

## Sheet: Sheet1
Supplemental Table 5: Comparison of key cohort demographics.
Correlation between Olink and SomaScan Proteomics Platforms in Adults with a Fontan Circulation
Ismael Z. Assi, Michael J. Landzberg, Kristian C. Becker, David Renaud, Fernando Baraona Reyes, David M. Leone, Mark Benson, Miriam Michel, Robert E. Gerszten, Alexander R. Opotowsky
	Fontan	NHS	ARIC	HCM
Description of cohort	US adults with a Fontan circulation	US Nurses	Diverse US cohort	US patients undergoing septal ablation for hypertrophic cardiomyopathy
Mean age, years	29	45	78	NR
Sex (% female)	48	100	44	NR
Mean BMI, kg/m2	25	27	29	NR
Race (% non-hispanic white)	82	95	≤76*	NR
*This report only reported % Black race (23.7%). The percentage of other races and Hispanic ethnicity were not reported.
Abbrevations: NR = not reported; US = United States of America; NHS = Nurses’ Health Study; ARIC = Atherosclerosis Risk in Communities; HCM = hypertrophic cardiomyopathy patients undergoing septal ablation.
